# Supplementary material for: Transcriptome Analysis Reveals Key Genes Involved in Weevil Resistance in the Hexaploid Sweetpotato
Source: Plants (Basel). 2021 Jul 27;10(8):1535. doi: 10.3390/plants10081535 (PMC8398197; doi:10.3390/plants10081535)
Supplement: Supplementary file 1 [file plants-10-01535-s001.zip]

Archive with 6 entries (6 files):
- Figure_S1.pdf
- Figure_S2.pdf
- Figure_S3.pdf
- Figure_S4.pdf
- Figure_S5.pdf
- Supplemental_Tables_1-11.xlsx
