# Supplementary material for: Transcriptome Analysis Reveals Key Genes Involved in Weevil Resistance in the Hexaploid Sweetpotato
Source: Plants (Basel). 2021 Jul 27;10(8):1535. doi: 10.3390/plants10081535 (PMC8398197; doi:10.3390/plants10081535)
Supplement: Supplementary file 1 [file plants-10-01535-s001.zip › Supplemental_Tables_1-11.xlsx]

## Sheet: Supplemental_Table1
Table S1. The number of raw and preprocessed reads obtained through RNA sequencing.
Sample name	No. of raw reads	No. of reads after preprocessing	Ratio(%)
T_con-1	25129403	23778746	94.6
T_con-2	22546509	21472899	95.2
K_con-1	28759068	27289566	94.9
K_con-2	23970387	22788470	95.1
T_ino-1	25884249	24873533	96.1
T_ino-2	26668963	25638668	96.1
K_ino-1	43206139	41409345	95.8
K_ino-2	23547831	22583410	95.9
Average	219712549	209834637

## Sheet: Supplemental Table2
Table S2: Alignment rate of RNA sequencing reads.
Sample name	Alignment rate (%)
T_con-1	78.73
T_con-2	68.39
K_con-1	71.59
K_con-2	76.76
T_ino-1	77.02
T_ino-2	61.64
K_ino-1	72.83
K_ino-2	75.37
Average	72.79

## Sheet: Supplemental Table 3
Table S3: Summary of the identified DEGs.
Sample comparison	Downregulated	Upregulated	Total
K_ino vs K_con	69	242	311
T_ino vs T_con	98	312	410
K_con vs T_con	678	528	1206
K_ino vs T_ino	377	332	709

## Sheet: Supplemental Table 4
Table S4: Upregulated genes between the weevil inoculation and control plots of Kyushu No. 166 (K166).
Gene ID	Gene annotation	logFC	FDR
itf09g23170.t1	pathogenesis-related	7.12231	4.25019e-71
itf03g04260.t1	elicitor-activated gene 3-2	12.9763	3.2547e-25
itf04g08530.t1	MLP-like protein	3.80866	4.40399e-25
itf10g20590.t1	Peroxidase superfamily protein	8.48632	5.15828e-23
itf10g20010.t1	Protein of unknown function (DUF506)	2.6031	8.31678e-21
itf04g10140.t1	NAD(P)-linked oxidoreductase superfamily protein	3.53581	2.38185e-20
itf12g02390.t1	basic chitinase	4.87411	3.30243e-20
itf14g00170.t1	Plant protein of unknown function domain containing protein	5.41464	1.10856e-17
itf09g23180.t1	pathogenesis-related	11.2642	1.14255e-17
itf03g00910.t2	5'-3' exonuclease family protein	8.18338	3.88772e-17
itf12g02380.t1	basic chitinase	3.64469	1.42212e-16
itf04g00800.t1	chitinase A	6.03309	1.70142e-16
itf12g14810.t1	NAD(P)-linked oxidoreductase superfamily protein	3.07976	4.82395e-16
itf00g21310.t1	indole-3-acetate beta-D-glucosyltransferase	6.17351	5.06341e-16
itf11g03010.t1	rhamnose biosynthesis	4.37873	9.36558e-16
itf14g17690.t1	indole-3-acetic acid inducible	4.29476	1.63013e-15
itf03g04310.t1	elicitor-activated gene 3-2	3.20276	5.29821e-15
itf12g21910.t5	Transcription factor jumonji (jmj) family protein / zinc finger (C5HC2 type) family protein	7.12002	1.28056e-14
itf03g04250.t4	elicitor-activated gene 3-2	11.9328	1.52849e-14
itf13g03240.t1	osmotin	6.39399	5.06777e-14
itf01g17130.t2	embryo defective	9.1999	6.86364e-14
itf03g04300.t1	elicitor-activated gene 3-2	4.00314	9.3004e-14
itf03g08720.t1	indole-3-acetic acid inducible	2.00713	1.10409e-13
itf05g21880.t1	NAD(P)-binding Rossmann-fold superfamily protein	7.2897	1.23313e-13
itf03g04270.t1	elicitor-activated gene 3-2	6.31739	2.69464e-13
itf15g22940.t1	cytochrome P450, family 71, subfamily B, polypeptide	8.74991	2.81657e-13
itf12g00580.t1	cytochrome P450, family 71, subfamily B, polypeptide	4.18641	5.55484e-13
itf09g23120.t1	indoleacetic acid-induced protein	2.88787	6.63353e-13
itf06g17880.t2	dentin sialophosphoprotein-related	6.99806	3.59323e-12
itf15g23080.t1	cytochrome P450, family 71, subfamily B, polypeptide	5.4291	4.68904e-12
itf03g15990.t1	cytochrome P450, family 89, subfamily A, polypeptide	3.88874	6.80228e-12
itf12g09420.t1	NAD(P)-binding Rossmann-fold superfamily protein	8.91865	8.08578e-12
itf01g30890.t1	Laccase/Diphenol oxidase family protein	8.2284	1.2754e-11
itf05g23210.t1	hydroxy methylglutaryl CoA reductase	4.59748	1.489e-11
itf07g07140.t1	Heavy metal transport/detoxification superfamily protein	3.50299	1.67942e-11
itf00g32680.t1	auxin-induced protein	2.02833	1.92564e-11
itf11g08100.t2	Ribosomal protein L30/L7 family protein	3.05289	3.20439e-11
itf09g08430.t1	FAD-binding Berberine family protein	6.6648	4.31613e-11
itf11g03060.t1	Ribosomal protein L18ae family	6.20895	4.43578e-11
itf00g02500.t1	myb-like transcription factor family protein	2.31999	7.81407e-11
itf03g04240.t1	elicitor-activated gene 3-2	6.47467	1.11604e-10
itf10g20580.t1	Peroxidase superfamily protein	7.53473	1.14821e-10
itf09g08440.t1	FAD-binding Berberine family protein	10.8386	1.67273e-10
itf13g00250.t1	cytochrome P450, family 82, subfamily C, polypeptide	6.98116	3.33061e-10
itf03g04220.t1	elicitor-activated gene 3-1	3.68154	4.45912e-10
itf03g16320.t1	PAR1 protein	4.69092	1.08342e-09
itf04g12410.t1	Pollen Ole e 1 allergen and extensin family protein	4.63672	1.37003e-09
itf15g22880.t1	terpene synthase	11.1995	1.89612e-09
itf04g33760.t1	NAD(P)-binding Rossmann-fold superfamily protein	2.82623	2.50383e-09
itf05g21860.t1	NAD(P)-binding Rossmann-fold superfamily protein	4.35422	5.64816e-09
itf05g01030.t1	WRKY DNA-binding protein	3.02537	7.47646e-09
itf12g00500.t1	Cytochrome P450 superfamily protein	4.48417	8.34995e-09
itf09g08750.t1	NAD(P)-binding Rossmann-fold superfamily protein	8.14323	1.37573e-08
itf09g08720.t1	senescence-associated gene	3.08908	1.46638e-08
itf13g20620.t1	AUX/IAA transcriptional regulator family protein	2.58106	2.68162e-08
itf05g06520.t2	NagB/RpiA/CoA transferase-like superfamily protein	3.09073	2.71625e-08
itf15g07810.t1	glutathione S-transferase TAU	3.56487	2.77906e-08
itf04g25820.t1	AUX/IAA transcriptional regulator family protein	7.4158	3.32603e-08
itf03g24780.t1	multidrug resistance-associated protein	3.71186	3.58156e-08
itf05g23390.t1	Disease resistance-responsive (dirigent-like protein) family protein	4.80924	3.9459e-08
itf09g08740.t1	NAD(P)-binding Rossmann-fold superfamily protein	5.71909	4.25608e-08
itf13g00260.t1	cytochrome P450, family 82, subfamily C, polypeptide	10.8504	4.4665e-08
itf15g13770.t1	CAP (Cysteine-rich secretory proteins, Antigen 5, and Pathogenesis-related 1 protein) superfamily protein	3.12078	5.0014e-08
itf09g01640.t1	carboxyesterase	4.87199	5.29632e-08
itf03g22890.t1	Barwin-related endoglucanase	10.0739	7.86572e-08
itf15g22980.t1	cytochrome P450, family 71, subfamily B, polypeptide	11.6131	8.5763e-08
itf15g08700.t1	zinc induced facilitator-like	2.57906	1.04573e-07
itf15g22970.t1	terpene synthase	11.552	1.5215e-07
itf15g23000.t1	terpene synthase	8.85556	1.77008e-07
itf15g22950.t1	cytochrome P450, family 71, subfamily B, polypeptide	4.1861	2.10813e-07
itf13g03200.t1	osmotin	5.9157	2.322e-07
itf12g00510.t1	Cytochrome P450 superfamily protein	6.02742	2.64111e-07
itf03g30410.t1	cytochrome P450, family 81, subfamily D, polypeptide	9.63581	2.86945e-07
itf13g13760.t1	S-adenosyl-L-methionine-dependent methyltransferases superfamily protein	7.43571	3.60336e-07
itf01g06020.t1	alpha/beta-Hydrolases superfamily protein	7.31133	3.84275e-07
itf13g15220.t1	AUX/IAA transcriptional regulator family protein	4.31717	3.9391e-07
itf03g04250.t3	elicitor-activated gene 3-2	6.10608	4.49441e-07
itf06g25470.t1	hypothetical protein	4.6278	4.51899e-07
itf03g04210.t1	elicitor-activated gene 3-1	2.77893	5.38586e-07
itf09g25520.t1	Haloacid dehalogenase-like hydrolase (HAD) superfamily protein	8.65773	5.42902e-07
itf07g12370.t1	hypothetical protein	3.48507	6.11151e-07
itf08g02970.t1	FAD/NAD(P)-binding oxidoreductase family protein	2.11516	9.33096e-07
itf03g02950.t3	SWIB complex BAF60b domain-containing protein	9.54789	9.72641e-07
itf01g21000.t1	Protein of unknown function (DUF_B2219) domain containing protein	4.13346	1.55244e-06
itf15g22990.t1	terpene synthase	10.9722	1.85444e-06
itf10g18730.t2	SecY protein transport family protein	8.10993	1.90494e-06
itf13g03260.t1	osmotin	7.15602	1.93189e-06
itf15g22850.t1	cytochrome P450, family 71, subfamily B, polypeptide	9.7753	2.29737e-06
itf12g09930.t1	NAD(P)-binding Rossmann-fold superfamily protein	10.3084	2.54386e-06
itf03g10020.t1	expansin B2	3.79302	2.88956e-06
itf05g23440.t1	acyl activating enzyme	6.35806	2.88956e-06
itf00g70550.t1	conserved hypothetical protein	8.76015	3.36439e-06
itf01g18760.t3	conserved hypothetical protein	3.64078	4.19648e-06
itf13g00270.t1	cytochrome P450, family 82, subfamily C, polypeptide	5.39041	4.27817e-06
itf09g25510.t1	Haloacid dehalogenase-like hydrolase (HAD) superfamily protein	4.94017	4.75336e-06
itf14g06940.t9	P-loop containing nucleoside triphosphate hydrolases superfamily protein	2.07045	5.06574e-06
itf02g27900.t2	SUPPRESSOR OF AUXIN RESISTANCE	8.48444	5.59534e-06
itf09g17140.t1	GDSL lipase	9.50023	5.88606e-06
itf10g20610.t1	Peroxidase superfamily protein	3.06625	6.04233e-06
itf13g16760.t2	MEI2-like protein	2.00332	6.53212e-06
itf13g11930.t1	pinoresinol reductase	2.44625	7.15229e-06
itf06g16110.t4	RING/FYVE/PHD zinc finger superfamily protein	6.59537	7.15229e-06
itf09g06400.t1	ethylene-forming enzyme	9.39626	7.48258e-06
itf11g21380.t7	L-fucokinase/GDP-L-fucose pyrophosphorylase	6.78459	7.7724e-06
itf13g13770.t1	S-adenosyl-L-methionine-dependent methyltransferases superfamily protein	7.21798	8.42772e-06
itf14g09490.t3	chromatin remodeling	4.24606	1.04237e-05
itf04g32100.t4	OTU-like cysteine protease family protein	5.95852	1.16663e-05
itf09g20340.t6	Protein of unknown function (DUF3741)	8.709	1.88267e-05
itf09g01610.t2	Protein of unknown function (DUF1645)	6.38723	1.98002e-05
itf10g05150.t2	multidrug resistance-associated protein	2.45789	2.29119e-05
itf07g06760.t23	MAP kinase	6.26976	2.29678e-05
itf06g07440.t2	Uroporphyrinogen decarboxylase	2.72899	2.40497e-05
itf10g03250.t1	subtilase family protein	4.72526	2.68466e-05
itf03g16520.t1	phosphoenolpyruvate carboxylase kinase	2.80623	2.68466e-05
itf11g10440.t2	magnesium transporter	6.92418	2.74379e-05
itf14g00170.t5	Plant protein of unknown function domain containing protein	7.91155	3.20143e-05
itf01g01080.t1	Ankyrin repeat family protein	4.99273	3.27313e-05
itf09g10370.t1	NAD(P)-binding Rossmann-fold superfamily protein	3.86829	3.40214e-05
itf05g20840.t1	RmlC-like cupins superfamily protein	4.64667	3.48581e-05
itf05g12690.t1	Laccase/Diphenol oxidase family protein	9.88205	3.52372e-05
itf06g19000.t2	transcription factor jumonji (jmjC) domain-containing protein	4.47417	3.55295e-05
itf05g13180.t3	SWITCH/sucrose nonfermenting 3C	2.33022	3.8299e-05
itf10g20600.t1	Peroxidase superfamily protein	6.91332	4.07752e-05
itf02g11060.t1	cellulose synthase-like B4	2.0786	4.12811e-05
itf07g18670.t1	high affinity K+ transporter	6.77224	4.57959e-05
itf06g17880.t3	dentin sialophosphoprotein-related	6.36179	4.75572e-05
itf14g06050.t1	Plant protein of unknown function domain containing protein	8.51384	4.93881e-05
itf06g23470.t1	serine carboxypeptidase-like	9.77039	5.10876e-05
itf15g07620.t1	PAR1 protein	2.73368	5.7908e-05
itf05g18420.t3	N-acetyl-l-glutamate synthase	9.0416	6.16149e-05
itf10g20620.t1	Peroxidase superfamily protein	3.09679	6.65529e-05
itf03g02340.t4	alpha/beta-Hydrolases superfamily protein	4.99361	6.84598e-05
itf03g21980.t1	Glycosyl hydrolase family protein with chitinase insertion domain	9.56489	7.38064e-05
itf15g18070.t1	terpene synthase	9.58751	7.66154e-05
itf12g12090.t1	COBRA-like extracellular glycosyl-phosphatidyl inositol-anchored protein family	9.26651	8.22999e-05
itf09g06940.t1	Protein E6	2.7167	9.17276e-05
itf09g19620.t1	Pectin lyase-like superfamily protein	2.8807	0.000104909
itf11g03120.t1	Protein of unknown function (DUF_B2219) domain containing protein	3.76981	0.000119529
itf00g34830.t1	hypothetical protein	4.0387	0.000130324
itf07g03250.t1	monooxygenase	7.20109	0.000151018
itf04g03740.t1	glutathione S-transferase TAU	9.34654	0.00017191
itf03g16530.t1	phosphoenolpyruvate carboxylase kinase	2.68064	0.00017266
itf03g22480.t2	arabinose kinase	8.97601	0.0002132
itf14g17040.t1	receptor-like protein kinase-related family protein	4.23501	0.000274299
itf12g09910.t1	NAD(P)-binding Rossmann-fold superfamily protein	9.92816	0.000279097
itf00g21110.t1	cytochrome P450, family 81, subfamily D, polypeptide	3.36565	0.000280806
itf07g03640.t1	12-oxophytodienoate reductase	2.74936	0.000317209
itf04g24160.t3	sucrose synthase	2.18898	0.000379827
itf15g04170.t2	S-adenosyl-L-methionine-dependent methyltransferases superfamily protein	6.15224	0.000381101
itf09g20570.t1	Putative ripening-related protein	8.97492	0.000381101
itf04g31530.t1	serine carboxypeptidase-like	2.74349	0.00040321
itf09g08770.t1	NAD(P)-binding Rossmann-fold superfamily protein	9.39293	0.00040321
itf01g06450.t2	hypothetical protein	8.52693	0.00040321
itf13g01780.t1	Cupredoxin superfamily protein	5.56856	0.000407731
itf08g08110.t2	homolog of yeast oxidase assembly 1 (OXA1)	4.79573	0.000416937
itf02g13500.t1	cytochrome P450, family 72, subfamily A, polypeptide	4.23319	0.000422014
itf13g21990.t3	Disease resistance protein (CC-NBS-LRR class) family	4.48139	0.000466027
itf14g07180.t2	APR-like	7.1683	0.000472751
itf03g18000.t1	ACC oxidase	3.49377	0.000509499
itf15g23030.t1	cytochrome P450, family 71, subfamily B, polypeptide	5.2459	0.000513846
itf02g15140.t6	Serine/threonine-protein kinase WNK (With No Lysine)-related	6.93321	0.000543715
itf00g30780.t1	CAP (Cysteine-rich secretory proteins, Antigen 5, and Pathogenesis-related 1 protein) superfamily protein	5.41403	0.000559048
itf05g01600.t1	Potato type II proteinase inhibitor family domain containing protein	7.3852	0.00057067
itf15g22840.t1	cytochrome P450, family 71, subfamily B, polypeptide	9.32506	0.000576416
itf08g00870.t1	Bifunctional inhibitor/lipid-transfer protein/seed storage 2S albumin superfamily protein	5.02205	0.000598909
itf14g13960.t1	Subtilase family protein	6.13687	0.000623918
itf02g17360.t2	Transducin/WD40 repeat-like superfamily protein	10.2806	0.000630433
itf01g28500.t1	Werner syndrome-like exonuclease	6.09054	0.000664286
itf00g44680.t1	glutathione S-transferase TAU	2.95854	0.000674341
itf15g03730.t1	UDP-glycosyltransferase 73B4	4.98729	0.000727388
itf01g35470.t4	Calcium-dependent lipid-binding (CaLB domain) family protein	2.59886	0.000727388
itf04g03800.t1	glutathione S-transferase TAU	3.56755	0.000742775
itf02g14300.t1	cytochrome P450, family 72, subfamily A, polypeptide	2.08186	0.000836739
itf06g13390.t1	Leucine-rich repeat protein kinase family protein	2.55671	0.000873618
itf12g05760.t2	WPP domain-interacting protein	2.96998	0.000985409
itf09g16160.t1	NAD(P)-binding Rossmann-fold superfamily protein	3.06815	0.000985409
itf05g20830.t1	RmlC-like cupins superfamily protein	4.90891	0.0011165
itf14g00090.t1	NAD(P)-linked oxidoreductase superfamily protein	4.5116	0.00112151
itf11g10790.t1	Sec14p-like phosphatidylinositol transfer family protein	7.24642	0.00114438
itf03g00780.t1	formate dehydrogenase	8.97088	0.00119388
itf10g03270.t1	subtilase family protein	8.48593	0.00171171
itf01g33230.t1	cytochrome P450, family 81, subfamily D, polypeptide	4.15423	0.00180196
itf05g11980.t2	DUF1475 domain containing protein	2.17184	0.0019174
itf09g03400.t1	DNAJ heat shock family protein	5.16792	0.00191765
itf12g11710.t4	HSI2-like	2.2515	0.00208117
itf04g11550.t1	2-oxoglutarate (2OG) and Fe(II)-dependent oxygenase superfamily protein	2.43046	0.00209726
itf01g31490.t1	hypothetical protein	5.56582	0.00218689
itf05g18610.t3	little nuclei4	7.15732	0.00228615
itf10g03240.t1	subtilase family protein	8.54544	0.00241885
itf09g00210.t1	Transmembrane amino acid transporter family protein	5.12941	0.00263145
itf06g06490.t1	alpha carbonic anhydrase	4.91026	0.00268822
itf06g03560.t1	O-methyltransferase family protein	4.64363	0.00269248
itf07g00760.t1	DEAD-box ATP-dependent RNA helicase	2.70117	0.00277865
itf10g18060.t1	glutathione S-transferase TAU	8.0669	0.002792
itf06g21650.t5	alpha/beta-Hydrolases superfamily protein	8.30149	0.00283744
itf13g03800.t1	phospholipase D beta	2.42226	0.0028562
itf12g24470.t4	LUC7 N_terminus domain-containing protein	2.3287	0.00288508
itf14g18320.t1	indole-3-acetic acid	5.57101	0.00304222
itf01g08280.t1	conserved hypothetical protein	8.21803	0.00309403
itf00g27050.t2	Ankyrin repeat family protein	6.07153	0.00315554
itf04g10000.t2	NB-ARC domain-containing disease resistance protein	4.13263	0.0032591
itf13g19240.t3	Protein phosphatase 2C family protein	6.84177	0.00366008
itf01g06000.t1	alpha/beta-Hydrolases superfamily protein	5.28712	0.00366831
itf02g08640.t2	Myosin-like coiled-coil protein domain containing protein	8.77273	0.00371348
itf15g22930.t1	cytochrome P450, family 71, subfamily B, polypeptide	6.21418	0.00372696
itf15g05870.t1	WRKY DNA-binding protein	2.9766	0.00406952
itf03g01680.t3	sec7 domain-containing protein	3.35911	0.00419824
itf10g20040.t3	ubiquitin-conjugating enzyme	2.32354	0.00428437
itf14g00170.t2	Plant protein of unknown function domain containing protein	4.25603	0.00435013
itf11g03780.t2	cytochrome P450, family 72, subfamily A, polypeptide	4.80208	0.00453941
itf09g08460.t1	FAD-binding Berberine family protein	8.48642	0.00481284
itf07g06760.t19	MAP kinase	6.18447	0.00486489
itf13g16930.t1	somatic embryogenesis receptor-like kinase	5.34978	0.0048889
itf10g00750.t2	CRM family member 3A	7.26718	0.00492636
itf01g30850.t1	Laccase/Diphenol oxidase family protein	8.75289	0.00515365
itf03g02340.t3	alpha/beta-Hydrolases superfamily protein	4.03682	0.00515365
itf04g08350.t1	peptide transporter	3.00237	0.00531662
itf03g04200.t1	elicitor-activated gene 3-2	3.55476	0.00540468
itf09g08020.t4	conserved hypothetical protein	7.62069	0.00577239
itf12g08080.t2	YELLOW STRIPE like	4.0281	0.00614041
itf01g17750.t5	cell division control	8.22206	0.0062361
itf15g11190.t1	carboxyesterase	8.20548	0.00633312
itf12g09510.t2	Oxysterol-binding family protein	5.37881	0.00638053
itf03g10060.t1	Putative WEB family protein At1g65010, chloroplastic	8.73275	0.0065126
itf05g20280.t3	exportin 1A	2.94978	0.00679242
itf03g24070.t2	Tetratricopeptide repeat (TPR)-like superfamily protein	3.89355	0.00682593
itf03g30400.t1	cytochrome P450, family 81, subfamily D, polypeptide	8.23295	0.00711071
itf07g00980.t2	Reticulon family protein	8.06224	0.00737809
itf00g50700.t1	glutathione S-transferase TAU	2.78042	0.00745448
itf08g04750.t1	cytochrome P450, family 81, subfamily D, polypeptide	5.37224	0.00754013
itf08g05700.t1	beta HLH protein	4.06233	0.00761441
itf15g11160.t1	carboxyesterase	3.74685	0.00763286
itf06g09230.t1	Protein of unknown function (DUF803)	5.11609	0.00766351
itf01g26880.t1	basic helix-loop-helix (bHLH) DNA-binding superfamily protein	4.43459	0.00805897
itf05g17870.t1	S-adenosyl-L-methionine-dependent methyltransferases superfamily protein	2.91187	0.008292
itf12g13120.t3	NB-ARC domain-containing disease resistance protein	2.56606	0.008292
itf12g09960.t1	NAD(P)-binding Rossmann-fold superfamily protein	6.62135	0.00846707
itf10g21210.t1	WRKY DNA-binding protein	2.90984	0.00868
itf07g06810.t1	MLP-like protein	3.621	0.00883696
itf07g03350.t4	conserved hypothetical protein	5.82852	0.00921313
itf01g04900.t1	heat shock transcription factor B4	8.40283	0.009279
itf13g20930.t4	actin-related protein	7.54067	0.0098333

## Sheet: Supplemental Table 5
Table S5: Upregulated genes between the weevil inoculation and control plots of Tamayutaka.
Gene ID	Gene annotation	logFC	FDR
itf03g28470.t1	NB-ARC domain-containing disease resistance protein	9.09732	1.94876e-33
itf04g33900.t2	NIMA-related kinase	8.60157	2.49878e-22
itf06g20040.t1	Eukaryotic aspartyl protease family protein	8.13764	3.4602e-19
itf04g23720.t1	DOMAIN OF UNKNOWN FUNCTION 724	7.37193	3.93016e-18
itf07g07140.t1	Heavy metal transport/detoxification superfamily protein	5.2668	2.96728e-17
itf00g39470.t1	TOPLESS-related	7.93763	4.57455e-17
itf10g25840.t1	hypothetical protein	8.3909	3.6263e-16
itf02g14290.t1	cytochrome P450, family 72, subfamily A, polypeptide	5.50342	4.50047e-16
itf08g01660.t2	CheY-like two-component responsive regulator family protein	4.02123	1.13264e-15
itf10g21790.t2	Protein kinase superfamily protein	7.0876	1.20417e-15
itf04g33900.t1	NIMA-related kinase	5.52953	1.53177e-15
itf10g21790.t1	Protein kinase superfamily protein	6.93374	1.36645e-14
itf14g19170.t1	Peroxidase superfamily protein	6.44423	2.47517e-14
itf04g24460.t1	TSPO(outer membrane tryptophan-rich sensory protein)-related	4.79366	5.18469e-14
itf13g20400.t4	Plant protein of unknown function (DUF247)	10.6006	8.71683e-14
itf03g21110.t1	receptor like protein	3.20326	2.44888e-13
itf01g06470.t1	DNA-binding bromodomain-containing protein	3.17461	2.2278e-12
itf14g05900.t1	Plant protein of unknown function domain containing protein	4.27585	2.90939e-12
itf07g02560.t1	TMV resistance protein N	5.59863	6.46124e-12
itf04g21390.t1	Leucine-rich receptor-like protein kinase family protein	3.60658	1.13152e-11
itf03g21380.t2	Leucine-rich repeat family protein	3.10877	2.89143e-11
itf03g00770.t1	hypothetical protein	3.30275	5.9255e-11
itf09g05600.t1	Terpenoid cyclases/Protein prenyltransferases superfamily protein	5.26992	6.15273e-11
itf01g02240.t1	hypothetical protein	10.665	3.26166e-10
itf09g25980.t1	homeobox protein	4.50755	3.61586e-10
itf14g11270.t1	cytochrome P450, family 76, subfamily C, polypeptide	3.78904	4.99295e-10
itf09g25590.t1	NB-ARC domain-containing disease resistance protein	6.44308	7.48731e-10
itf07g15500.t1	hypothetical protein	7.55647	8.64483e-10
itf07g02350.t1	TOPLESS-related	5.70518	1.02219e-09
itf04g18930.t2	MIF4G domain-containing protein / MA3 domain-containing protein	9.38352	1.19138e-09
itf06g19000.t2	transcription factor jumonji (jmjC) domain-containing protein	5.41041	1.57388e-09
itf11g19840.t1	Sieve element occlusion C-terminus domain containing protein	10.5798	1.89268e-09
itf00g30480.t1	NB-ARC domain-containing disease resistance protein	8.21804	1.99557e-09
itf01g06220.t1	Leucine-rich repeat transmembrane protein kinase	4.48599	2.17243e-09
itf07g02500.t4	Transcription initiation factor TFIIE, beta subunit	7.08066	2.42736e-09
itf06g05900.t2	Actin-binding FH2 (Formin Homology) protein	8.17834	3.41179e-09
itf01g02000.t1	Galactose oxidase/kelch repeat superfamily protein	2.35496	4.26668e-09
itf14g11260.t1	cytochrome P450, family 76, subfamily C, polypeptide	3.29952	4.65809e-09
itf07g07660.t1	myb domain protein	3.1331	7.67561e-09
itf09g05620.t1	terpene synthase-like sequence-1,8-cineole	10.3037	8.25767e-09
itf03g24070.t2	Tetratricopeptide repeat (TPR)-like superfamily protein	9.69346	1.09836e-08
itf07g23620.t1	actin binding	3.62607	1.26048e-08
itf02g26400.t1	P-loop containing nucleoside triphosphate hydrolases superfamily protein	5.77051	1.46367e-08
itf11g19560.t1	Leucine-rich repeat protein kinase family protein	3.53516	1.54574e-08
itf01g14700.t1	Myb/SANT-like DNA-binding domain containing protein	10.2906	1.60237e-08
itf07g05110.t1	Zinc finger C-x8-C-x5-C-x3-H type family protein	2.26513	1.92379e-08
itf12g25530.t1	SKP1-like	3.64737	2.10647e-08
itf07g02350.t2	TOPLESS-related	4.1968	2.41476e-08
itf05g06510.t2	NB-ARC domain-containing disease resistance protein	4.29035	3.73529e-08
itf04g02960.t1	Protein kinase superfamily protein	2.22414	4.31995e-08
itf08g01590.t2	pleckstrin homology (PH) domain-containing protein	4.20046	4.31995e-08
itf13g14640.t1	Disease resistance protein (CC-NBS-LRR class) family	10.2629	4.36868e-08
itf07g06920.t1	MLP-like protein	3.60773	4.65174e-08
itf15g22210.t1	NB-ARC domain-containing disease resistance protein	8.5686	4.88802e-08
itf07g07090.t1	myb domain protein	10.5304	5.07366e-08
itf01g06360.t1	Leucine-rich repeat transmembrane protein kinase	2.8465	5.07366e-08
itf00g08080.t1	Disease resistance protein (TIR-NBS-LRR class) family	6.84418	5.16808e-08
itf12g00080.t1	autoinhibited Ca(2+)-ATPase	3.69954	6.07523e-08
itf13g12970.t1	UDP-Glycosyltransferase superfamily protein	3.66829	6.09681e-08
itf11g03010.t1	rhamnose biosynthesis	3.32501	7.23603e-08
itf08g12830.t1	Homeodomain-like superfamily protein	8.98262	8.1845e-08
itf08g13270.t1	Mitochondrial transcription termination factor family protein	10.1503	1.00781e-07
itf11g04540.t1	two-pore channel	2.67741	1.16437e-07
itf09g25610.t1	NB-ARC domain-containing disease resistance protein	7.78033	1.30852e-07
itf01g19340.t2	COP1-interacting protein	4.81663	1.79721e-07
itf09g16210.t1	HAD-superfamily hydrolase, subfamily IG, 5'-nucleotidase	2.06428	2.57209e-07
itf06g09930.t1	Major facilitator superfamily protein	5.72423	3.54652e-07
itf10g11470.t7	Tetratricopeptide repeat (TPR)-like superfamily protein	4.1425	3.54652e-07
itf05g05070.t2	cell division cycle	8.6152	4.17238e-07
itf00g12320.t1	Myb/SANT-like DNA-binding domain containing protein	3.5898	4.61033e-07
itf11g04270.t1	Zinc finger C-x8-C-x5-C-x3-H type family protein	2.76567	4.77798e-07
itf01g08190.t3	ABC-2 type transporter family protein	8.30037	5.07361e-07
itf01g24270.t1	bZIP transcription factor family protein	7.73115	5.09602e-07
itf12g25810.t1	Leucine-rich repeat protein kinase family protein	4.59863	5.39841e-07
itf08g00390.t1	PAS domain-containing protein tyrosine kinase family protein	2.30834	6.10578e-07
itf05g10630.t2	general regulatory factor	5.63606	7.59267e-07
itf11g00100.t1	FANCI solenoid 4 domain containing protein	4.42226	7.8364e-07
itf04g10600.t1	UDP-Glycosyltransferase superfamily protein	3.09541	8.85526e-07
itf07g20460.t2	RING/U-box superfamily protein	2.41847	1.02037e-06
itf06g20490.t1	cytochrome P450, family 76, subfamily C, polypeptide	2.87362	1.03187e-06
itf07g22580.t2	Mitochondrial transcription termination factor family protein	5.10327	1.03947e-06
itf04g10440.t1	UDP-Glycosyltransferase superfamily protein	2.76163	1.2997e-06
itf01g23410.t1	SEC14-like	6.49426	1.2997e-06
itf05g07700.t1	conserved hypothetical protein	9.80155	1.596e-06
itf09g02300.t1	conserved hypothetical protein	3.94571	1.87851e-06
itf06g24190.t1	K-box region and MADS-box transcription factor family protein	3.86347	1.87851e-06
itf11g03610.t1	phosphoenolpyruvate carboxylase	2.33647	2.03851e-06
itf05g05070.t1	cell division cycle	9.62507	2.08232e-06
itf12g22360.t2	UDP-XYL synthase	5.58898	2.11318e-06
itf13g14040.t1	myb domain protein	3.42874	2.57194e-06
itf01g08560.t1	ARM repeat superfamily protein	2.27994	2.59299e-06
itf05g05520.t3	SART-1 family	3.48096	2.62459e-06
itf09g05580.t1	Terpenoid cyclases/Protein prenyltransferases superfamily protein	3.94237	2.99822e-06
itf01g34730.t2	conserved hypothetical protein	4.42075	4.26428e-06
itf02g08560.t2	Pleckstrin homology (PH) and lipid-binding START domains-containing protein	4.07229	4.98143e-06
itf01g14920.t1	Lactoylglutathione lyase / glyoxalase I family protein	2.72945	6.13564e-06
itf06g20580.t2	growth-regulating factor	9.58997	8.30552e-06
itf14g20060.t2	Zinc finger (CCCH-type/C3HC4-type RING finger) family protein	2.07941	8.64394e-06
itf06g20470.t1	cytochrome P450, family 76, subfamily C, polypeptide	2.34559	9.54003e-06
itf13g20400.t2	Plant protein of unknown function (DUF247)	8.09867	9.67371e-06
itf04g07610.t1	Serine protease inhibitor, potato inhibitor I-type family protein	2.65926	1.03287e-05
itf03g19220.t2	Serinc-domain containing serine and sphingolipid biosynthesis protein	3.16233	1.19649e-05
itf04g18170.t1	Protein of unknown function (DUF581)	2.43636	1.2149e-05
itf08g17720.t1	Acyl-CoA N-acyltransferases (NAT) superfamily protein	9.52671	1.27576e-05
itf01g06350.t1	Leucine-rich repeat transmembrane protein kinase	5.31118	1.52294e-05
itf12g19810.t2	ABC transporter family protein	2.31465	1.59085e-05
itf13g02010.t1	Major facilitator superfamily protein	2.05281	1.62074e-05
itf08g07780.t1	hypothetical protein	4.8828	1.66377e-05
itf11g21380.t7	L-fucokinase/GDP-L-fucose pyrophosphorylase	7.15816	1.78174e-05
itf05g05520.t2	SART-1 family	4.09814	1.81571e-05
itf04g17620.t1	pyruvate orthophosphate dikinase	2.72028	1.96974e-05
itf11g01030.t3	SMAD/FHA domain-containing protein	2.26872	2.22736e-05
itf04g18180.t1	NSP-interacting kinase	4.67364	2.22736e-05
itf15g22030.t1	Disease resistance protein (CC-NBS-LRR class) family	3.62294	2.24139e-05
itf05g00920.t1	homolog of Medicago truncatula MTN3	6.60219	2.43948e-05
itf02g26820.t1	Late embryogenesis abundant protein (LEA) family protein	5.53948	2.54577e-05
itf07g06840.t1	Polyketide cyclase/dehydrase and lipid transport superfamily protein	2.81962	2.7119e-05
itf03g25450.t1	hypothetical protein	6.47684	2.79559e-05
itf15g17910.t1	GDSL-like Lipase/Acylhydrolase superfamily protein	3.19407	3.00449e-05
itf08g01330.t1	2-oxoglutarate (2OG) and Fe(II)-dependent oxygenase superfamily protein	2.25546	3.03941e-05
itf11g19990.t1	Pentatricopeptide repeat (PPR) superfamily protein	4.89217	3.28059e-05
itf13g03950.t1	NB-ARC domain-containing disease resistance protein	2.93298	3.48942e-05
itf13g18740.t1	endoplasmic reticulum retention defective 2B	9.32037	3.49078e-05
itf10g06760.t1	Argonaute family protein	9.32131	3.49301e-05
itf01g21950.t2	telomere repeat binding factor	6.80946	3.50358e-05
itf12g04800.t2	Pentatricopeptide repeat (PPR) superfamily protein	7.84149	3.71367e-05
itf14g08470.t1	Putative glycosyl hydrolase of unknown function (DUF1680)	2.23153	4.14982e-05
itf01g01080.t1	Ankyrin repeat family protein	4.26465	4.21175e-05
itf03g05120.t1	glutathione S-transferase F11	4.52058	4.21325e-05
itf09g05550.t1	Sulfite exporter TauE/SafE family protein	2.15181	4.47718e-05
itf00g32680.t1	auxin-induced protein	2.06479	5.24208e-05
itf03g21710.t1	NB-ARC domain-containing disease resistance protein	6.0609	5.69171e-05
itf01g24980.t5	SU(VAR)3-9 homolog	2.03672	6.00361e-05
itf09g22030.t1	conserved hypothetical protein	3.72308	6.71534e-05
itf13g15010.t2	NAD(P)-binding Rossmann-fold superfamily protein	3.1492	6.83636e-05
itf08g02940.t4	repressor of lrx1	9.02827	6.83636e-05
itf11g10420.t2	Protein phosphatase 2C family protein	2.15906	7.10141e-05
itf06g24190.t2	K-box region and MADS-box transcription factor family protein	5.96295	7.36868e-05
itf06g17460.t1	HD-ZIP IV family of homeobox-leucine zipper protein with lipid-binding START domain	3.60653	7.52531e-05
itf12g26220.t2	Ribonuclease P protein subunit P38-related	2.31319	8.38189e-05
itf01g24620.t1	UDP-Glycosyltransferase superfamily protein	3.44739	8.70961e-05
itf09g09520.t1	ferretin	2.12528	8.85565e-05
itf06g09940.t1	Major facilitator superfamily protein	9.05574	8.87779e-05
itf05g13390.t1	Rad21/Rec8-like family protein	5.5684	9.21185e-05
itf03g21380.t3	Leucine-rich repeat family protein	2.13703	9.48141e-05
itf12g20410.t5	Protein kinase superfamily protein	8.53173	9.76096e-05
itf10g02390.t1	GDSL-like Lipase/Acylhydrolase superfamily protein	9.06478	0.000112988
itf14g18320.t1	indole-3-acetic acid	9.749	0.000125524
itf03g03830.t1	Cyclin D2;1	4.29952	0.000142997
itf12g05820.t1	myb domain protein	9.08492	0.000143627
itf03g02840.t1	Transcriptional factor B3 family protein	9.10271	0.000145933
itf11g03060.t1	Ribosomal protein L18ae family	4.77567	0.000147129
itf03g14010.t3	zinc ion binding;DNA binding;helicases;ATP binding;nucleic acid binding	6.70309	0.000155538
itf10g05850.t2	Nucleic acid-binding, OB-fold-like protein	9.11515	0.00018216
itf10g05840.t1	Nucleic acid-binding, OB-fold-like protein	9.11515	0.000182597
itf03g21750.t1	NB-ARC domain-containing disease resistance protein	5.18639	0.00018881
itf09g05580.t2	terpene synthase-like sequence-1,8-cineole	9.13613	0.000226453
itf01g08560.t2	ARM repeat superfamily protein	2.06973	0.000242094
itf09g16920.t1	Leucine-rich repeat (LRR) family protein	2.6557	0.000248712
itf11g03800.t1	cytochrome P450, family 72, subfamily A, polypeptide	2.11976	0.000249075
itf00g04820.t1	NB-ARC domain-containing disease resistance protein	5.44925	0.000287568
itf00g18870.t1	Transducin/WD40 repeat-like superfamily protein	8.37292	0.000289959
itf00g49710.t1	hypothetical protein	3.19766	0.00029367
itf10g25260.t1	NAD(P)-linked oxidoreductase superfamily protein	9.01121	0.000300203
itf01g32730.t1	similar to RCD one	4.24923	0.000319502
itf02g08560.t4	Pleckstrin homology (PH) and lipid-binding START domains-containing protein	5.39266	0.000321284
itf04g19250.t1	Myb/SANT-like DNA-binding domain containing protein	6.01101	0.000321468
itf02g24380.t1	DUF313 domain containing protein	9.08356	0.000330216
itf03g02940.t1	Reticulan like protein B13	4.58747	0.000333029
itf04g31420.t3	ARM repeat superfamily protein	7.92623	0.000351025
itf09g05650.t1	terpene synthase	8.77554	0.000376995
itf01g36390.t1	zinc ion binding;nucleic acid binding	4.79317	0.000389865
itf03g21380.t1	Leucine-rich repeat family protein	2.45634	0.000393684
itf01g34330.t1	cytochrome P450, family 82, subfamily C, polypeptide	6.05757	0.000396993
itf09g24960.t1	NB-ARC domain-containing disease resistance protein	3.40638	0.000448678
itf07g02360.t1	hypothetical protein	2.83045	0.000453901
itf09g02450.t6	DNA/RNA polymerases superfamily protein	6.97488	0.000465007
itf03g25210.t2	lon protease	5.94417	0.000465118
itf07g03230.t1	FAD-binding Berberine family protein	2.75469	0.000495055
itf14g10370.t1	F-box/RNI-like superfamily protein	6.665	0.000499636
itf11g08080.t2	Pyridoxamine 5'-phosphate oxidase family protein	8.70174	0.000504546
itf09g18360.t1	cytochrome P450, family 88, subfamily A, polypeptide	2.21288	0.000516551
itf01g18420.t1	Heavy metal transport/detoxification superfamily protein	2.00513	0.000534197
itf03g20470.t4	NB-ARC domain-containing disease resistance protein	3.73738	0.000539321
itf03g19220.t3	Serinc-domain containing serine and sphingolipid biosynthesis protein	4.85708	0.000540524
itf02g11060.t1	cellulose synthase-like B4	2.55089	0.000544556
itf10g07890.t1	NB-ARC domain-containing disease resistance protein	3.08221	0.000566133
itf02g26280.t2	centromere protein C	2.03519	0.000581108
itf04g13100.t3	lipid phosphate phosphatase	7.53124	0.000595446
itf01g10570.t1	Nucleotide-diphospho-sugar transferases superfamily protein	3.67146	0.00072687
itf07g02380.t2	disease resistance protein (TIR-NBS-LRR class), putative	2.26324	0.000739501
itf07g23350.t1	FAD/NAD(P)-binding oxidoreductase family protein	8.70949	0.00074185
itf03g00450.t2	RNA-binding (RRM/RBD/RNP motifs) family protein	8.63886	0.000761213
itf07g22580.t1	Mitochondrial transcription termination factor family protein	3.02848	0.000804824
itf01g02410.t1	Phosphatidylinositol-4-phosphate 5-kinase family protein	2.52312	0.000809186
itf09g07220.t1	hypothetical protein	4.17696	0.00082725
itf06g16620.t1	tryptophan synthase beta-subunit	4.32323	0.000827452
itf00g05800.t1	hypothetical protein	6.56502	0.000829416
itf04g34280.t1	NB-ARC domain-containing disease resistance protein	3.69732	0.000854732
itf07g21700.t1	Argonaute family protein	3.94956	0.000861586
itf02g26610.t1	sulfate transmembrane transporters	2.12156	0.000879129
itf15g05190.t2	PQ-loop repeat family protein / transmembrane family protein	2.98396	0.000919412
itf03g01290.t1	Pectate lyase family protein	2.41955	0.000946336
itf10g00490.t2	vesicle associated protein	2.22623	0.000958973
itf15g05890.t2	Lung seven transmembrane receptor family protein	3.65643	0.000961652
itf07g01500.t1	F-box family protein	2.02429	0.000964183
itf09g24770.t1	NB-ARC domain-containing disease resistance protein	2.91162	0.000988438
itf15g19190.t3	Phox (PX) domain-containing protein	2.53228	0.00108026
itf00g30490.t1	NB-ARC domain-containing disease resistance protein	8.53818	0.00108026
itf14g00170.t1	Plant protein of unknown function domain containing protein	3.22006	0.00108572
itf11g09470.t1	magnesium transporter	8.6585	0.00110331
itf03g21740.t1	NB-ARC domain-containing disease resistance protein	8.63924	0.00113179
itf07g06820.t1	MLP-like protein	3.27398	0.00113799
itf07g00590.t2	NTM1-like	2.91456	0.00123868
itf12g22780.t3	AT-hook protein of GA feedback	8.62853	0.00127934
itf08g00640.t2	Sodium Bile acid symporter family	8.17359	0.00128935
itf01g24460.t1	N-acetyltransferases;N-acetyltransferases	4.44589	0.00131777
itf05g17040.t1	alpha/beta-Hydrolases superfamily protein	2.15311	0.00137604
itf12g14420.t1	Myb/SANT-like DNA-binding domain containing protein	6.25001	0.00137839
itf11g18400.t3	DEK domain-containing chromatin associated protein	2.51884	0.00138392
itf08g07260.t1	Transducin family protein / WD-40 repeat family protein	2.4577	0.00138392
itf08g09970.t1	GRAS family transcription factor	2.92167	0.00139075
itf11g11380.t1	ATP binding microtubule motor family protein	3.60006	0.00146985
itf14g19080.t5	Protein kinase family protein	6.77673	0.00146985
itf06g15760.t3	D6 protein kinase like	2.74954	0.00148634
itf05g01640.t1	Late embryogenesis abundant protein (LEA) family protein	8.63998	0.00151297
itf15g22210.t2	NB-ARC domain-containing disease resistance protein	7.02897	0.00151546
itf06g10480.t1	C2H2-like zinc finger protein	2.64518	0.00154889
itf09g24980.t1	NB-ARC domain-containing disease resistance protein	4.07449	0.00155981
itf03g14920.t2	Transmembrane amino acid transporter family protein	4.14946	0.00162832
itf12g12850.t1	Tryptophan/tyrosine permease	3.634	0.0016704
itf01g06480.t1	DNA-binding bromodomain-containing protein	4.61257	0.00167941
itf07g02560.t2	TMV resistance protein N	3.95754	0.00173099
itf11g08370.t1	HSP20-like chaperones superfamily protein	2.63856	0.00179628
itf13g17750.t2	hypothetical protein	7.03783	0.00179628
itf05g04040.t4	PSF2	3.04862	0.0018301
itf08g17710.t2	TAF RNA Polymerase I subunit A domain containing protein	2.11471	0.00183103
itf08g07760.t2	Dof-type zinc finger DNA-binding family protein	8.08565	0.00184603
itf10g00300.t5	Transducin/WD40 repeat-like superfamily protein	8.38213	0.00186125
itf04g07570.t1	S-adenosyl-L-homocysteine hydrolase	5.45808	0.00187883
itf14g11240.t3	general transcription factor II H2	2.53887	0.00188929
itf04g07950.t1	RmlC-like cupins superfamily protein	3.8915	0.00191423
itf13g20630.t1	indole-3-acetic acid	4.20972	0.00191944
itf08g05600.t2	Inositol 1,3,4-trisphosphate 5/6-kinase family protein	8.56204	0.00204324
itf06g20140.t1	zinc finger protein	2.30407	0.00204324
itf03g07890.t1	conserved hypothetical protein	3.51887	0.00204602
itf03g20730.t2	Disease resistance protein (CC-NBS-LRR class) family	2.67038	0.00207904
itf05g06500.t2	Disease resistance protein (CC-NBS-LRR class) family	2.49288	0.00217405
itf10g00340.t2	Major facilitator superfamily protein	3.46157	0.00217405
itf03g15580.t1	RING/U-box superfamily protein	3.26035	0.00232448
itf07g06580.t1	receptor-like kinase	2.77918	0.00239935
itf15g05190.t1	PQ-loop repeat family protein / transmembrane family protein	2.28009	0.00243166
itf03g07120.t6	Protein of unknown function (DUF726)	3.78678	0.00243665
itf11g09320.t2	conserved hypothetical protein	6.37789	0.00244428
itf10g05850.t1	Nucleic acid-binding, OB-fold-like protein	8.44244	0.00247411
itf13g02860.t2	dihydroflavonol 4-reductase-like1	5.70783	0.00255269
itf04g31560.t1	demeter-like	8.40748	0.00256697
itf12g10410.t1	proteasome inhibitor-related	6.30057	0.00259796
itf07g11750.t1	tyrosylprotein sulfotransferase	2.14978	0.00272154
itf15g10200.t1	hypothetical protein	2.59197	0.00277065
itf05g25120.t1	Zinc finger C-x8-C-x5-C-x3-H type family protein	2.42004	0.00282472
itf04g27410.t1	Protein of unknown function (DUF506)	2.06753	0.00282472
itf10g09370.t1	hypothetical protein	4.62961	0.0029075
itf09g27270.t1	Remorin family protein	2.20744	0.0029643
itf14g07820.t2	Cation efflux family protein	7.36419	0.00307292
itf12g20410.t6	Protein kinase superfamily protein	8.36626	0.00315376
itf07g20460.t3	Ring/U-Box superfamily protein	4.16704	0.00318895
itf12g18820.t1	1-aminocyclopropane-1-carboxylic acid (acc) synthase	8.35354	0.00321947
itf07g00010.t1	Prolyl oligopeptidase family protein	4.45098	0.00339457
itf00g02880.t1	hypothetical protein	8.50878	0.00362933
itf04g25850.t3	glutathione reductase	8.34468	0.00365886
itf05g05580.t1	pentatricopeptide (PPR) repeat-containing protein	2.00481	0.0037955
itf02g02950.t1	RING/FYVE/PHD zinc finger superfamily protein	5.2817	0.0038913
itf03g16520.t1	phosphoenolpyruvate carboxylase kinase	2.20467	0.0040044
itf06g20180.t2	sister chromatid cohesion 1 protein	5.66262	0.00402058
itf13g22150.t1	hypothetical protein	8.27201	0.00413202
itf01g12920.t2	chloride channel D	6.80442	0.00414468
itf00g02890.t1	hypothetical protein	8.11388	0.00419152
itf10g22430.t3	sequence-specific DNA binding transcription factors	2.79522	0.0042524
itf15g06660.t1	long-chain acyl-CoA synthetase	2.02414	0.00436239
itf07g14960.t1	ubiquitin-activating enzyme	2.27457	0.00444117
itf04g12700.t3	Protein of unknown function (DUF833)	3.11802	0.00446147
itf03g20600.t2	Protein kinase superfamily protein	5.8464	0.00453322
itf09g08130.t2	NPR1-like protein	4.35052	0.00463522
itf09g01760.t1	nitrite reductase	2.08832	0.00463588
itf00g13720.t2	NAD(P)-binding Rossmann-fold superfamily protein	6.87531	0.00477246
itf09g24870.t1	NB-ARC domain-containing disease resistance protein	5.84861	0.00478145
itf14g00890.t1	Heavy metal transport/detoxification superfamily protein	2.05932	0.00478665
itf08g12830.t3	Homeodomain-like superfamily protein	3.84706	0.0048613
itf03g24500.t3	Homeodomain-like superfamily protein	5.0552	0.00499029
itf06g13300.t2	Biotin/lipoate A/B protein ligase family	5.39424	0.00513086
itf04g34380.t4	histone-lysine N-methyltransferase ASHH3	7.92199	0.00530017
itf06g01160.t2	WD-40 repeat family protein / notchless protein, putative	7.77827	0.00533293
itf15g09600.t3	U5 small nuclear ribonucleoprotein helicase, putative	2.5766	0.00541668
itf10g25690.t1	Transmembrane amino acid transporter family protein	7.16312	0.00547472
itf11g11650.t1	Protein of unknown function (DUF760)	7.50943	0.0057137
itf14g11670.t1	NAD+ ADP-ribosyltransferases;NAD+ ADP-ribosyltransferases	3.34474	0.00578303
itf13g07310.t1	conserved hypothetical protein	6.11413	0.00578782
itf09g05410.t2	cysteine-rich RLK (RECEPTOR-like protein kinase)	3.09413	0.00584686
itf01g06590.t3	Kinase-related protein of unknown function (DUF1296)	3.01107	0.00586793
itf04g26770.t1	conserved hypothetical protein	3.60279	0.00598125
itf05g07250.t1	homology to ABI2	2.21507	0.00613552
itf01g18290.t3	SCARECROW-like	3.50315	0.0061604
itf06g07410.t1	DNA-directed DNA polymerases	2.35013	0.00654992
itf10g13600.t2	ketose-bisphosphate aldolase class-II family protein	5.10724	0.00657044
itf07g00760.t1	DEAD-box ATP-dependent RNA helicase	2.42673	0.00665991
itf09g08150.t1	S-locus lectin protein kinase family protein	7.05936	0.00674165
itf04g17290.t1	NSP-interacting kinase	6.05291	0.00677675
itf12g15150.t3	Nop53 (60S ribosomal biogenesis) domain containing protein	7.66239	0.00684367
itf14g11490.t1	FORMS APLOID AND BINUCLEATE CELLS 1C	4.38999	0.00684367
itf10g00340.t1	Major facilitator superfamily protein	3.26288	0.00690302
itf10g18020.t1	NAD(P)-binding Rossmann-fold superfamily protein	3.20684	0.00690302
itf08g18550.t2	N-terminal C2 in EEIG1 and EHBP1 proteins domain containing protein	2.16523	0.0071164
itf05g13900.t1	Cupredoxin superfamily protein	8.0754	0.00714008
itf09g12990.t1	exocyst subunit exo70 family protein A2	2.6378	0.00724484
itf10g06270.t1	Hydroxyproline-rich glycoprotein family protein	3.38648	0.007304
itf01g06460.t1	P-glycoprotein	3.35517	0.0074025
itf04g21390.t3	Leucine-rich receptor-like protein kinase family protein	4.75384	0.0074601
itf08g17340.t1	PLAT/LH2 domain-containing lipoxygenase family protein	2.20945	0.00758483
itf05g26420.t3	RNA-binding (RRM/RBD/RNP motifs) family protein	4.64547	0.00763786
itf00g47070.t1	NB-ARC domain-containing disease resistance protein	3.49352	0.00769186
itf12g15700.t2	ribosome biogenesis regulatory protein (RRS1) family protein	7.74016	0.00775656
itf01g17100.t1	SNF2 domain-containing protein / helicase domain-containing protein	2.10883	0.00785978
itf05g12480.t1	general transcription factor II H2	8.24602	0.00810669
itf10g24890.t6	Glucose-1-phosphate adenylyltransferase family protein	7.77996	0.00829088
itf04g06290.t1	minichromosome maintenance	3.72849	0.00857352
itf13g12540.t1	Leucine-rich repeat transmembrane protein kinase	4.51366	0.00894394
itf10g24890.t4	Glucose-1-phosphate adenylyltransferase family protein	7.75897	0.00904037
itf13g09140.t1	chloroplast heat shock protein 70-1	5.41698	0.00928653
itf07g02370.t2	Disease resistance protein (TIR-NBS-LRR class) family	4.86938	0.0093067
itf11g21090.t6	pyridoxin (pyrodoxamine) 5'-phosphate oxidase	2.90351	0.00962675
itf15g22180.t7	plant natriuretic peptide A	7.83899	0.00979562

## Sheet: Supplemental Table 6
Table S6: Downregulated genes between the weevil inoculation and control plots of Kyushu No. 166 (K166).
Gene ID	Gene annotation	logFC	FDR
itf01g01830.t1	kunitz trypsin inhibitor	-5.90788	5.21208e-47
itf09g25760.t1	expansin-like B1	-3.09827	1.1365e-21
itf01g01850.t1	kunitz trypsin inhibitor	-6.59888	7.67998e-15
itf03g14120.t1	expansin A10	-2.69192	5.06777e-14
itf02g08190.t1	Subtilase family protein	-2.46985	2.67868e-13
itf11g07150.t4	Zn-dependent exopeptidases superfamily protein	-2.26226	1.32192e-11
itf09g00820.t1	GLN phosphoribosyl pyrophosphate amidotransferase	-3.67006	3.20439e-11
itf08g00670.t1	A20/AN1-like zinc finger family protein	-2.06914	4.11115e-11
itf15g12940.t2	Ribosomal L22e protein family	-2.54294	1.70966e-09
itf01g09080.t4	SNARE associated Golgi protein family	-7.32822	2.46976e-08
itf13g16360.t1	beta-amylase	-4.21887	2.49073e-08
itf11g19770.t5	FUS3-complementing gene	-5.52215	2.58338e-08
itf04g25430.t1	isopentenyltransferase	-3.00429	2.58338e-08
itf04g26920.t1	Tetratricopeptide repeat (TPR)-like superfamily protein	-3.25131	3.48372e-08
itf07g23060.t1	hypothetical protein	-2.60718	1.2309e-07
itf04g05520.t1	annexin	-2.29351	2.55709e-07
itf12g02000.t3	Subtilase family protein	-9.64444	3.97867e-07
itf01g08190.t1	ABC-2 type transporter family protein	-2.0718	4.89158e-07
itf15g22690.t1	lipid transfer protein	-3.2902	6.32047e-07
itf10g25350.t1	Phosphorylase superfamily protein	-3.44718	1.05712e-06
itf09g09140.t1	HXXXD-type acyl-transferase family protein	-3.20658	1.41152e-06
itf03g13730.t1	hypothetical protein	-2.20421	3.25463e-06
itf06g18920.t1	Phosphoinositide phosphatase family protein	-3.84571	5.32774e-06
itf03g21380.t4	Leucine-rich repeat family protein	-2.14888	5.47432e-06
itf10g15830.t1	DNAJ homologue	-3.72646	1.20192e-05
itf08g09920.t1	BURP domain-containing protein	-2.92504	1.98002e-05
itf12g24690.t2	EXORDIUM like	-6.18021	4.53127e-05
itf11g18360.t1	Kunitz family trypsin and protease inhibitor protein	-2.54856	5.85445e-05
itf02g10650.t1	photosystem II light harvesting complex gene 2.3	-2.4394	0.000139258
itf02g05910.t1	myo-inositol oxygenase	-3.73326	0.000144832
itf15g09500.t2	conserved hypothetical protein	-4.46566	0.000148824
itf09g12950.t9	BTB/POZ domain-containing protein	-6.93824	0.000227358
itf06g13410.t2	SNARE associated Golgi protein family	-8.3957	0.000251634
itf06g25270.t1	ethylene response factor	-2.05747	0.000274299
itf07g19330.t1	CP12 domain-containing protein	-2.93553	0.000294236
itf09g07400.t1	Bifunctional inhibitor/lipid-transfer protein/seed storage 2S albumin superfamily protein	-2.26007	0.000487633
itf13g17000.t1	senescence-associated gene	-2.06329	0.000491747
itf12g08590.t1	glutathione S-transferase TAU	-6.96523	0.000641354
itf08g01650.t27	suppressor of abi3-5	-3.00708	0.00103152
itf05g25290.t1	NAC (No Apical Meristem) domain transcriptional regulator superfamily protein	-2.1318	0.00110813
itf06g24470.t4	O-fucosyltransferase family protein	-6.64102	0.00113938
itf14g13610.t5	ATP10 protein domain containing protein	-7.74261	0.00115794
itf02g27190.t1	post-illumination chlorophyll fluorescence increase	-2.63762	0.00119172
itf13g05200.t5	K+ uptake permease	-2.1821	0.00154059
itf08g06890.t1	HISTIDINE TRIAD NUCLEOTIDE-BINDING	-4.3139	0.00154483
itf01g28030.t6	conserved hypothetical protein	-7.59915	0.00202541
itf06g16960.t3	S-locus lectin protein kinase family protein	-6.18286	0.00210175
itf07g02260.t3	centromere/kinetochore protein, putative (ZW10)	-7.60394	0.00219734
itf09g03220.t2	sequence-specific DNA binding transcription factors;transcription regulators	-6.06799	0.00224936
itf06g15180.t1	Cysteine-rich TM module stress tolerance domain containing protein	-3.50975	0.00263145
itf01g03500.t2	mediator	-8.12445	0.00263145
itf03g26460.t1	response to low sulfur	-2.43948	0.00329771
itf15g23280.t1	Bifunctional inhibitor/lipid-transfer protein/seed storage 2S albumin superfamily protein	-5.05911	0.00347974
itf05g25420.t1	light-harvesting chlorophyll B-binding protein	-2.58057	0.0036359
itf04g14060.t2	P-loop containing nucleoside triphosphate hydrolases superfamily protein	-8.03162	0.00366831
itf04g25690.t4	TIFY domain/Divergent CCT motif family protein	-8.21046	0.0037042
itf04g13100.t1	lipid phosphate phosphatase	-2.03313	0.00387398
itf07g04110.t1	photosystem II BY	-2.53481	0.00392173
itf03g23340.t3	Eukaryotic protein of unknown function (DUF914)	-2.84187	0.00396571
itf12g06980.t5	SIN3-like	-5.44467	0.00552254
itf04g02930.t2	Leucine carboxyl methyltransferase	-7.8687	0.00633012
itf11g03170.t2	RING/U-box superfamily protein	-3.50345	0.00706464
itf01g26260.t3	alpha/beta-Hydrolases superfamily protein	-6.24248	0.00737809
itf02g16790.t3	CCCH-type zinc fingerfamily protein with RNA-binding domain	-3.25758	0.0081366
itf10g16470.t1	conserved hypothetical protein	-2.45734	0.00843517
itf02g09110.t3	Haem oxygenase-like, multi-helical	-5.8128	0.00848573
itf15g22720.t1	lipid transfer protein	-2.27555	0.0091844
itf10g05110.t1	multidrug resistance-associated protein	-2.38562	0.009212
itf10g20370.t2	Protein of unknown function (DUF707)	-8.5791	0.00991635

## Sheet: Supplemental Table 7
Table S7: Downregulated genes between the weevil inoculation and control plots of Tamayutaka.
Gene ID	Gene information	logFC	FDR
itf03g14990.t1	HXXXD-type acyl-transferase family protein	-7.351	6.61671e-25
itf10g16470.t1	conserved hypothetical protein	-5.44416	6.35397e-17
itf12g15390.t1	glycosyl hydrolase 9B13	-5.07228	6.71106e-17
itf14g16690.t2	Cystathionine beta-synthase (CBS) family protein	-2.91747	4.35672e-16
itf08g06010.t1	Eukaryotic aspartyl protease family protein	-3.08317	6.37028e-15
itf12g23570.t1	LOB domain-containing protein	-4.80517	6.37028e-15
itf03g09950.t1	expansin B2	-4.42385	1.21618e-13
itf06g11520.t1	Kunitz family trypsin and protease inhibitor protein	-3.99675	2.43876e-13
itf01g31470.t1	basic helix-loop-helix (bHLH) DNA-binding superfamily protein	-2.75041	1.47399e-11
itf00g42590.t1	Wound-responsive family protein	-2.42654	2.45894e-11
itf08g00670.t1	A20/AN1-like zinc finger family protein	-2.56482	3.76336e-11
itf01g01240.t1	CAP (Cysteine-rich secretory proteins, Antigen 5, and Pathogenesis-related 1 protein) superfamily protein	-3.46814	9.03171e-11
itf12g20410.t6	Protein kinase superfamily protein	-10.1621	1.41213e-10
itf14g19640.t1	Integrase-type DNA-binding superfamily protein	-3.51777	2.43961e-10
itf12g07310.t1	Pectin lyase-like superfamily protein	-2.28349	6.19977e-10
itf08g14810.t1	Pectin lyase-like superfamily protein	-2.68263	6.72797e-10
itf04g20580.t2	ethylene-responsive element binding protein	-2.67139	3.08662e-09
itf06g15510.t1	Chaperone DnaJ-domain superfamily protein	-3.21416	3.39354e-09
itf14g07730.t1	Bifunctional inhibitor/lipid-transfer protein/seed storage 2S albumin superfamily protein	-2.71972	3.43929e-09
itf08g06370.t1	phytochrome-associated protein	-2.2567	3.74614e-09
itf13g21010.t1	ethylene response factor	-3.91723	4.84321e-09
itf04g24110.t1	ethylene response sensor	-2.46201	9.101e-09
itf10g10920.t1	Trypsin and protease inhibitor domain containing protein	-2.45084	2.07351e-08
itf02g01340.t1	Eukaryotic aspartyl protease family protein	-2.50085	2.68787e-08
itf01g30010.t1	Plant stearoyl-acyl-carrier-protein desaturase family protein	-2.59561	4.3158e-08
itf03g06850.t1	Chaperone DnaJ-domain superfamily protein	-2.64048	4.81937e-08
itf03g20570.t1	EIN3-binding F box protein	-2.64884	4.82804e-08
itf00g25600.t1	Wound-responsive family protein	-3.23003	1.60099e-07
itf05g25290.t1	NAC (No Apical Meristem) domain transcriptional regulator superfamily protein	-2.2875	1.71311e-07
itf04g05520.t1	annexin	-2.14321	1.95582e-07
itf11g09280.t3	Homeobox-leucine zipper family protein / lipid-binding START domain-containing protein	-8.8317	3.66471e-07
itf03g14010.t3	zinc ion binding;DNA binding;helicases;ATP binding;nucleic acid binding	-7.47244	3.66471e-07
itf09g27030.t1	hypothetical protein	-3.57512	3.66471e-07
itf01g29930.t1	alcohol dehydrogenase	-2.23508	5.33818e-07
itf11g09280.t2	Homeobox-leucine zipper family protein / lipid-binding START domain-containing protein	-8.02593	5.52693e-07
itf02g02710.t2	Galactose oxidase/kelch repeat superfamily protein	-3.17562	7.10399e-07
itf03g14120.t1	expansin A10	-2.43309	9.16617e-07
itf04g20580.t3	ethylene-responsive element binding protein	-2.55373	1.03318e-06
itf05g25490.t1	Wound-responsive family protein	-2.01019	1.5957e-06
itf03g03360.t1	conserved hypothetical protein	-2.26413	2.06688e-06
itf13g08370.t1	Bifunctional inhibitor/lipid-transfer protein/seed storage 2S albumin superfamily protein	-2.44388	3.80639e-06
itf14g15840.t1	thiaminC	-2.15597	4.07741e-06
itf15g12690.t1	respiratory burst oxidase homolog B	-2.46861	4.52733e-06
itf01g01830.t1	kunitz trypsin inhibitor	-3.36395	7.12024e-06
itf04g20580.t1	ethylene-responsive element binding protein	-2.73226	8.51721e-06
itf03g14480.t3	GDA1/CD39 nucleoside phosphatase family protein	-9.04391	9.30422e-06
itf14g00060.t3	GTP binding	-3.60073	1.97498e-05
itf09g00900.t1	glycosyl hydrolase 9B18	-3.2735	2.02083e-05
itf15g23280.t1	Bifunctional inhibitor/lipid-transfer protein/seed storage 2S albumin superfamily protein	-4.63777	2.0633e-05
itf05g16030.t1	expansin A10	-2.49148	2.20922e-05
itf04g05700.t1	Eukaryotic aspartyl protease family protein	-2.49105	3.08542e-05
itf11g21380.t7	L-fucokinase/GDP-L-fucose pyrophosphorylase	-7.72067	3.15584e-05
itf06g24220.t1	Eukaryotic aspartyl protease family protein	-2.78362	3.15916e-05
itf07g07660.t1	myb domain protein	-2.41238	6.52974e-05
itf12g25710.t1	ABC-2 type transporter family protein	-2.7272	8.72086e-05
itf04g24130.t1	Integrase-type DNA-binding superfamily protein	-2.56669	0.000116789
itf05g26330.t1	Bifunctional inhibitor/lipid-transfer protein/seed storage 2S albumin superfamily protein	-2.51667	0.000122553
itf06g19000.t2	transcription factor jumonji (jmjC) domain-containing protein	-4.27183	0.000122553
itf15g04040.t1	Gibberellin-regulated family protein	-4.15866	0.000237525
itf11g21380.t6	L-fucokinase/GDP-L-fucose pyrophosphorylase	-6.39157	0.000309803
itf15g10350.t1	Bifunctional inhibitor/lipid-transfer protein/seed storage 2S albumin superfamily protein	-2.3977	0.000336007
itf01g04440.t1	hypothetical protein	-4.7752	0.000603936
itf03g03030.t2	Transducin/WD40 repeat-like superfamily protein	-2.40659	0.000607209
itf14g11310.t1	calmodulin like	-2.71281	0.000614743
itf13g08300.t1	Bifunctional inhibitor/lipid-transfer protein/seed storage 2S albumin superfamily protein	-2.61603	0.000614743
itf14g15550.t2	Homeodomain-like superfamily protein	-2.56592	0.000823624
itf00g13310.t1	Oleosin family protein	-2.55275	0.000839589
itf06g25540.t2	Phosphoribulokinase / Uridine kinase family	-4.35385	0.000900985
itf15g11600.t1	basic helix-loop-helix (bHLH) DNA-binding superfamily protein	-2.42443	0.000927321
itf04g07670.t1	Signal transduction histidine kinase, hybrid-type, ethylene sensor	-2.59812	0.000943796
itf13g03270.t1	osmotin	-2.91387	0.000962359
itf07g06870.t1	Polyketide cyclase/dehydrase and lipid transport superfamily protein	-2.00996	0.000973612
itf02g15630.t1	Wound-responsive family protein	-2.21021	0.000997935
itf07g19330.t1	CP12 domain-containing protein	-2.37235	0.00100677
itf04g06800.t3	conserved hypothetical protein	-3.65912	0.00107719
itf00g45600.t1	RING/U-box superfamily protein	-8.21922	0.00110639
itf03g20590.t1	EIN3-binding F box protein	-2.14641	0.00115041
itf01g17820.t1	nodulin MtN21 /EamA-like transporter family protein	-2.60436	0.00129075
itf05g23120.t4	auxin response factor	-4.0083	0.00158298
itf03g07310.t1	Dehydrin family protein	-2.30156	0.00186215
itf01g09080.t4	SNARE associated Golgi protein family	-5.03018	0.00279939
itf09g09420.t1	Thiamine pyrophosphate dependent pyruvate decarboxylase family protein	-2.53061	0.00316096
itf05g24600.t1	formate dehydrogenase	-3.31687	0.00332089
itf13g20890.t2	Signal transduction histidine kinase, hybrid-type, ethylene sensor	-2.69178	0.00374551
itf01g29570.t2	ACT domain repeat	-5.51687	0.00441802
itf08g08020.t1	Tetratricopeptide repeat (TPR)-like superfamily protein	-6.92676	0.00454171
itf05g15240.t1	LOB domain-containing protein	-2.53766	0.00472351
itf06g20580.t2	growth-regulating factor	-8.05756	0.0058733
itf08g03330.t2	Zinc finger C-x8-C-x5-C-x3-H type family protein	-3.03825	0.00588039
itf02g15710.t1	B-box type zinc finger family protein	-2.50209	0.00592543
itf07g08620.t2	Homeodomain-like superfamily protein	-6.60493	0.00653354
itf06g20350.t2	DHHC-type zinc finger family protein	-4.29753	0.006834
itf13g19900.t5	Major facilitator superfamily protein	-7.54856	0.00818548
itf02g09800.t1	Bifunctional inhibitor/lipid-transfer protein/seed storage 2S albumin superfamily protein	-2.409	0.00849722
itf14g16690.t1	Cystathionine beta-synthase (CBS) family protein	-2.27105	0.00849722
itf05g05610.t1	hypothetical protein	-2.9223	0.0086486
itf07g08620.t1	Homeodomain-like superfamily protein	-2.46843	0.00871218
itf06g17270.t1	Wound-responsive family protein	-3.15327	0.00956601

## Sheet: Supplemental Table 8
Table S8: Upregulated genes between the control plots of Kyushu No. 166 (K166) and Tamayutaka.
Gene ID	Gene information	logFC	FDR
itf09g25760.t1	expansin-like B1	3.60375	4.84573e-33
itf06g20470.t1	cytochrome P450, family 76, subfamily C, polypeptide	2.39923	2.74361e-31
itf11g08100.t1	Ribosomal protein L30/L7 family protein	2.37068	2.73012e-30
itf03g21110.t1	receptor like protein	2.90137	3.58765e-28
itf02g08560.t2	Pleckstrin homology (PH) and lipid-binding START domains-containing protein	7.47054	1.16276e-25
itf07g02830.t1	acyl-activating enzyme	2.46028	1.92938e-25
itf05g23110.t2	P-loop containing nucleoside triphosphate hydrolases superfamily protein	5.23127	4.29879e-24
itf01g06470.t1	DNA-binding bromodomain-containing protein	2.81186	2.1418e-23
itf09g16210.t1	HAD-superfamily hydrolase, subfamily IG, 5'-nucleotidase	2.19623	2.10038e-22
itf14g11270.t1	cytochrome P450, family 76, subfamily C, polypeptide	2.97304	3.39628e-22
itf04g07590.t1	Serine protease inhibitor, potato inhibitor I-type family protein	3.24138	2.6549e-21
itf10g25540.t1	Major facilitator superfamily protein	3.35883	3.25285e-21
itf06g20490.t1	cytochrome P450, family 76, subfamily C, polypeptide	2.44543	6.03139e-21
itf05g02420.t1	conserved hypothetical protein	3.30739	2.72497e-20
itf07g23620.t1	actin binding	3.25268	6.07902e-20
itf09g05600.t1	Terpenoid cyclases/Protein prenyltransferases superfamily protein	4.92498	9.69891e-20
itf08g01660.t2	CheY-like two-component responsive regulator family protein	3.50142	1.05489e-19
itf08g00390.t1	PAS domain-containing protein tyrosine kinase family protein	2.05718	1.07787e-19
itf07g02380.t2	disease resistance protein (TIR-NBS-LRR class), putative	2.80175	2.79131e-19
itf06g08140.t1	Undecaprenyl pyrophosphate synthetase family protein	2.62183	7.36704e-19
itf03g05120.t1	glutathione S-transferase F11	5.10423	1.6931e-18
itf01g06220.t1	Leucine-rich repeat transmembrane protein kinase	5.51166	3.2286e-18
itf14g15430.t1	cytochrome P450, family 714, subfamily A, polypeptide	4.55984	3.25988e-18
itf06g24190.t1	K-box region and MADS-box transcription factor family protein	3.04022	4.50863e-18
itf00g19690.t1	ribulose-bisphosphate carboxylases	2.28356	4.68596e-18
itf03g16130.t1	3-ketoacyl-CoA synthase	2.34392	2.09526e-17
itf11g04540.t1	two-pore channel	2.3439	8.45141e-17
itf10g05230.t1	cation-chloride co-transporter	2.63059	1.12936e-15
itf14g20060.t2	Zinc finger (CCCH-type/C3HC4-type RING finger) family protein	2.01317	1.29319e-15
itf12g06590.t1	Transmembrane amino acid transporter family protein	2.80913	1.78917e-15
itf03g06880.t1	flavanone 3-hydroxylase	2.99732	1.9365e-15
itf12g22200.t2	P-glycoprotein	9.54253	1.53337e-14
itf12g19190.t1	aldehyde dehydrogenase 2C4	2.06959	2.39822e-14
itf06g13600.t1	UDP-glucosyltransferase 74F2	3.4266	3.20618e-14
itf04g33900.t1	NIMA-related kinase	4.79985	4.80801e-14
itf12g00410.t1	Protein kinase superfamily protein	2.83459	5.3953e-14
itf10g15180.t1	conserved hypothetical protein	2.01708	5.82866e-14
itf09g03350.t1	white-brown complex homolog protein	2.79692	7.18479e-14
itf06g20950.t1	Long-chain fatty alcohol dehydrogenase family protein	5.30253	1.43774e-13
itf14g11670.t1	NAD+ ADP-ribosyltransferases;NAD+ ADP-ribosyltransferases	3.2854	1.80387e-13
itf07g02350.t2	TOPLESS-related	4.4166	2.14891e-13
itf03g28220.t15	MBOAT (membrane bound O-acyl transferase) family protein	7.49346	2.80576e-13
itf13g17000.t1	senescence-associated gene	2.65904	2.98496e-13
itf00g02090.t1	ribosomal protein S11	2.84888	3.13888e-13
itf11g03800.t1	cytochrome P450, family 72, subfamily A, polypeptide	2.19246	3.7472e-13
itf07g02560.t1	TMV resistance protein N	4.51399	6.2531e-13
itf14g05900.t1	Plant protein of unknown function domain containing protein	5.3457	9.32124e-13
itf01g17330.t1	CHY-type/CTCHY-type/RING-type Zinc finger protein	2.61969	1.01334e-12
itf11g19990.t1	Pentatricopeptide repeat (PPR) superfamily protein	10.1305	1.10947e-12
itf03g00770.t1	hypothetical protein	2.76255	1.11982e-12
itf13g04110.t1	leucoanthocyanidin dioxygenase	5.05092	2.04585e-12
itf04g10440.t1	UDP-Glycosyltransferase superfamily protein	2.2703	2.2507e-12
itf15g17910.t1	GDSL-like Lipase/Acylhydrolase superfamily protein	3.33392	2.77957e-12
itf09g09910.t1	lipid transfer protein	3.31757	3.00436e-12
itf04g10130.t1	NAD(P)-linked oxidoreductase superfamily protein	8.75862	3.85773e-12
itf08g07260.t1	Transducin family protein / WD-40 repeat family protein	3.479	6.58613e-12
itf09g01760.t1	nitrite reductase	2.31515	8.5924e-12
itf15g15430.t1	Leucine-rich repeat protein kinase family protein	2.17392	1.02044e-11
itf10g21790.t2	Protein kinase superfamily protein	5.0708	1.39086e-11
itf09g16040.t1	Transducin family protein / WD-40 repeat family protein	2.788	1.55822e-11
itf12g25530.t1	SKP1-like	3.13942	1.6873e-11
itf11g11800.t1	2-oxoglutarate (2OG) and Fe(II)-dependent oxygenase superfamily protein	2.14861	2.36394e-11
itf03g02940.t1	Reticulan like protein B13	4.10477	2.7997e-11
itf07g16900.t1	phytochrome interacting factor 3-like	2.16295	4.46011e-11
itf12g19080.t2	Peptidase M1 family protein	2.42516	5.12827e-11
itf06g20040.t1	Eukaryotic aspartyl protease family protein	4.39004	5.28515e-11
itf05g06510.t2	NB-ARC domain-containing disease resistance protein	2.49133	5.68097e-11
itf10g05890.t4	hypothetical protein	2.32265	6.02526e-11
itf13g12970.t1	UDP-Glycosyltransferase superfamily protein	2.69304	6.6194e-11
itf02g14290.t1	cytochrome P450, family 72, subfamily A, polypeptide	5.1985	6.6194e-11
itf02g26400.t1	P-loop containing nucleoside triphosphate hydrolases superfamily protein	4.64241	7.1286e-11
itf11g00100.t1	FANCI solenoid 4 domain containing protein	3.92069	7.75601e-11
itf07g02340.t2	TOPLESS-related	8.22216	7.80133e-11
itf04g33900.t2	NIMA-related kinase	4.58002	1.03634e-10
itf07g06840.t1	Polyketide cyclase/dehydrase and lipid transport superfamily protein	4.23699	1.20836e-10
itf03g21830.t1	adenylate kinase family protein	2.64939	1.38215e-10
itf05g19720.t1	homeobox	2.02479	1.63843e-10
itf14g07570.t2	protein phosphatase 2A-3	9.71401	3.26418e-10
itf07g02350.t1	TOPLESS-related	4.49547	3.43839e-10
itf12g00630.t7	Eukaryotic aspartyl protease family protein	2.75235	3.58536e-10
itf05g18650.t4	chromatin remodeling factor18	6.07236	4.45768e-10
itf10g21790.t1	Protein kinase superfamily protein	5.17299	4.48664e-10
itf05g17040.t1	alpha/beta-Hydrolases superfamily protein	2.36221	4.56716e-10
itf07g02370.t2	Disease resistance protein (TIR-NBS-LRR class) family	4.38045	4.99556e-10
itf11g07900.t3	HOPM interactor	9.93096	6.40552e-10
itf15g05190.t1	PQ-loop repeat family protein / transmembrane family protein	2.78838	6.60187e-10
itf12g15700.t2	ribosome biogenesis regulatory protein (RRS1) family protein	9.43054	6.74815e-10
itf05g25120.t1	Zinc finger C-x8-C-x5-C-x3-H type family protein	2.03817	1.03297e-09
itf08g01650.t27	suppressor of abi3-5	5.61806	1.04901e-09
itf01g08190.t2	ABC-2 type transporter family protein	2.70365	1.14975e-09
itf02g26610.t1	sulfate transmembrane transporters	2.31228	1.45007e-09
itf04g07640.t1	cellulose synthase like G2	2.92462	1.50053e-09
itf04g23720.t1	DOMAIN OF UNKNOWN FUNCTION 724	4.20498	1.66069e-09
itf10g19070.t1	hypothetical protein	3.401	1.69257e-09
itf08g12830.t4	Homeodomain-like superfamily protein	6.98433	1.70839e-09
itf11g18410.t1	homolog of Medicago truncatula MTN3	2.35111	2.25943e-09
itf04g28660.t1	glutamine-dependent asparagine synthase	2.20071	3.43543e-09
itf04g15020.t1	Major facilitator superfamily protein	2.18032	3.85106e-09
itf07g20460.t2	RING/U-box superfamily protein	2.12197	3.92019e-09
itf10g24890.t5	Glucose-1-phosphate adenylyltransferase family protein	2.18236	4.84685e-09
itf07g06580.t1	receptor-like kinase	4.83746	5.02922e-09
itf11g03790.t1	cytochrome P450, family 72, subfamily A, polypeptide	2.03867	6.34503e-09
itf14g19170.t1	Peroxidase superfamily protein	4.46322	7.95466e-09
itf11g12840.t3	Nuclear transport factor 2 (NTF2) family protein with RNA binding (RRM-RBD-RNP motifs) domain	9.44113	1.41226e-08
itf10g25840.t1	hypothetical protein	4.82262	1.41504e-08
itf08g17720.t1	Acyl-CoA N-acyltransferases (NAT) superfamily protein	9.38419	1.44746e-08
itf04g27250.t1	cytochrome P450, family 82, subfamily C, polypeptide	2.77198	1.7646e-08
itf08g11780.t2	splicing factor PWI domain-containing protein / RNA recognition motif (RRM)-containing protein	2.25807	2.118e-08
itf08g07790.t1	myb domain protein	2.16921	2.22905e-08
itf12g27350.t1	Galactosyltransferase family protein	2.29478	2.92277e-08
itf00g49710.t1	hypothetical protein	3.66566	3.87243e-08
itf02g15120.t4	Protein kinase superfamily protein	7.64734	4.61172e-08
itf02g00550.t1	transferases, transferring acyl groups	9.24847	4.61172e-08
itf01g08560.t1	ARM repeat superfamily protein	2.08606	5.48482e-08
itf03g19220.t2	Serinc-domain containing serine and sphingolipid biosynthesis protein	2.47106	5.65037e-08
itf07g15500.t1	hypothetical protein	6.02412	6.00968e-08
itf12g00630.t8	Eukaryotic aspartyl protease family protein	2.31741	6.09469e-08
itf03g25380.t2	NADH-dependent glutamate synthase	2.38484	6.24276e-08
itf09g16090.t1	NAD(P)-binding Rossmann-fold superfamily protein	2.75855	6.33837e-08
itf01g21950.t2	telomere repeat binding factor	9.19687	6.80563e-08
itf04g09060.t2	Chalcone and stilbene synthase family protein	4.46003	7.02077e-08
itf03g28470.t1	NB-ARC domain-containing disease resistance protein	4.81193	1.13586e-07
itf03g19220.t1	Serinc-domain containing serine and sphingolipid biosynthesis protein	3.66558	1.18637e-07
itf06g21010.t1	Pectinacetylesterase family protein	2.43228	1.24944e-07
itf04g26900.t5	Protein of unknown function (DUF1644)	2.20822	1.38751e-07
itf05g04040.t4	PSF2	2.95313	1.49614e-07
itf15g02080.t1	UDP-glucosyl transferase 78D2	4.28632	1.49856e-07
itf11g18400.t3	DEK domain-containing chromatin associated protein	2.42531	1.92027e-07
itf08g17340.t1	PLAT/LH2 domain-containing lipoxygenase family protein	2.6807	1.95431e-07
itf01g24620.t1	UDP-Glycosyltransferase superfamily protein	3.62765	1.95431e-07
itf02g07410.t2	pumilio	2.00338	2.21529e-07
itf01g08190.t1	ABC-2 type transporter family protein	2.33508	2.36082e-07
itf11g19840.t1	Sieve element occlusion C-terminus domain containing protein	5.93884	2.36167e-07
itf10g11470.t7	Tetratricopeptide repeat (TPR)-like superfamily protein	4.33761	2.52091e-07
itf12g19080.t3	Peptidase M1 family protein	4.83525	2.5922e-07
itf00g08080.t1	Disease resistance protein (TIR-NBS-LRR class) family	4.75732	3.34274e-07
itf01g10570.t1	Nucleotide-diphospho-sugar transferases superfamily protein	4.32096	3.4629e-07
itf05g16570.t1	COBRA-like extracellular glycosyl-phosphatidyl inositol-anchored protein family	4.01334	3.46858e-07
itf14g11260.t1	cytochrome P450, family 76, subfamily C, polypeptide	2.37603	3.8693e-07
itf02g12970.t1	UDP-glucose:flavonoid 3-o-glucosyltransferase	4.80687	4.14205e-07
itf07g07090.t1	myb domain protein	4.48339	4.44065e-07
itf01g23810.t2	ATP-binding cassette A1	2.07171	4.69771e-07
itf11g00570.t2	RNAhelicase-like	4.88205	5.20273e-07
itf09g02450.t6	DNA/RNA polymerases superfamily protein	6.32208	5.56577e-07
itf10g07890.t1	NB-ARC domain-containing disease resistance protein	3.96662	5.70254e-07
itf01g01850.t1	kunitz trypsin inhibitor	4.53108	5.84514e-07
itf15g04390.t1	IAA-leucine resistant (ILR)-like gene	2.00932	5.86673e-07
itf00g39470.t1	TOPLESS-related	3.9431	6.7736e-07
itf01g23830.t2	Tetratricopeptide repeat (TPR)-like superfamily protein	8.98235	7.26134e-07
itf03g20920.t2	Small nuclear RNA activating complex (SNAPc), subunit SNAP43 protein	2.22421	7.37715e-07
itf04g07610.t1	Serine protease inhibitor, potato inhibitor I-type family protein	4.25488	8.58099e-07
itf13g03950.t1	NB-ARC domain-containing disease resistance protein	2.93102	8.60663e-07
itf03g14020.t1	conserved hypothetical protein	2.04023	9.2882e-07
itf05g00920.t1	homolog of Medicago truncatula MTN3	3.63316	9.56616e-07
itf11g09700.t1	lysophospholipase	2.21991	1.01664e-06
itf02g07500.t1	B-box	2.64014	1.04767e-06
itf06g09930.t1	Major facilitator superfamily protein	5.33272	1.07181e-06
itf15g16180.t2	EMBRYO DEFECTIVE	5.22086	1.16891e-06
itf09g05580.t1	Terpenoid cyclases/Protein prenyltransferases superfamily protein	3.87176	1.32438e-06
itf03g20500.t1	NB-ARC domain-containing disease resistance protein	2.97058	1.40292e-06
itf09g24980.t1	NB-ARC domain-containing disease resistance protein	4.8647	1.44191e-06
itf11g04270.t1	Zinc finger C-x8-C-x5-C-x3-H type family protein	2.02169	1.58184e-06
itf01g08190.t3	ABC-2 type transporter family protein	3.80505	1.64875e-06
itf10g00340.t2	Major facilitator superfamily protein	3.64354	1.78529e-06
itf05g23150.t5	diacylglycerol acyltransferase family	7.06521	2.02404e-06
itf01g17510.t2	phytochrome interacting factor	8.818	2.03831e-06
itf13g20400.t4	Plant protein of unknown function (DUF247)	6.14597	2.20338e-06
itf14g11240.t3	general transcription factor II H2	2.45865	2.20871e-06
itf01g36390.t1	zinc ion binding;nucleic acid binding	4.06544	2.21773e-06
itf01g02240.t1	hypothetical protein	4.59825	2.29438e-06
itf01g22300.t1	PLC-like phosphodiesterases superfamily protein	2.33698	2.47575e-06
itf01g00050.t1	O-methyltransferase	4.19074	2.55306e-06
itf10g24890.t4	Glucose-1-phosphate adenylyltransferase family protein	6.17368	2.7995e-06
itf11g17820.t1	enoyl-CoA hydratase	3.04191	2.83462e-06
itf05g23340.t5	leucine-rich repeat transmembrane protein kinase family protein	2.26149	2.85013e-06
itf05g17120.t1	hypothetical protein	3.30255	3.5252e-06
itf09g12990.t1	exocyst subunit exo70 family protein A2	3.3849	3.55977e-06
itf01g01830.t1	kunitz trypsin inhibitor	2.10442	3.94678e-06
itf03g18830.t2	conserved hypothetical protein	6.06359	4.09917e-06
itf01g08120.t1	glutamate dehydrogenase	2.51122	4.32694e-06
itf02g26820.t1	Late embryogenesis abundant protein (LEA) family protein	3.25658	4.63009e-06
itf04g24460.t1	TSPO(outer membrane tryptophan-rich sensory protein)-related	4.23292	4.74472e-06
itf12g25810.t1	Leucine-rich repeat protein kinase family protein	3.82135	5.32098e-06
itf00g30480.t1	NB-ARC domain-containing disease resistance protein	4.09484	5.76341e-06
itf03g21380.t4	Leucine-rich repeat family protein	2.14531	6.04525e-06
itf09g08820.t1	Protein kinase superfamily protein	6.01142	6.12073e-06
itf01g14920.t1	Lactoylglutathione lyase / glyoxalase I family protein	2.09223	6.27423e-06
itf07g22580.t2	Mitochondrial transcription termination factor family protein	4.02671	6.40978e-06
itf11g17620.t1	Polynucleotide adenylyltransferase family protein	2.44929	6.41001e-06
itf08g00530.t3	FIZZY-related	8.2908	7.8334e-06
itf01g06360.t1	Leucine-rich repeat transmembrane protein kinase	2.12299	8.20274e-06
itf02g01000.t3	Plant protein of unknown function (DUF639)	5.45294	8.83178e-06
itf00g12320.t1	Myb/SANT-like DNA-binding domain containing protein	2.66464	1.06912e-05
itf15g04540.t1	Small acidic protein family domain containing protein	3.68129	1.08567e-05
itf07g22580.t1	Mitochondrial transcription termination factor family protein	2.79523	1.34449e-05
itf06g17460.t1	HD-ZIP IV family of homeobox-leucine zipper protein with lipid-binding START domain	2.51735	1.35209e-05
itf01g32270.t2	P450 reductase	2.60201	1.41032e-05
itf09g12070.t1	Peptidase S41 family protein	2.25459	1.45772e-05
itf05g26420.t3	RNA-binding (RRM/RBD/RNP motifs) family protein	8.33499	1.64054e-05
itf14g02850.t1	aminoalcoholphosphotransferase	3.13388	1.64054e-05
itf15g22030.t1	Disease resistance protein (CC-NBS-LRR class) family	3.06269	1.69977e-05
itf15g06660.t1	long-chain acyl-CoA synthetase	2.10862	1.7332e-05
itf05g18740.t3	LisH/CRA/RING-U-box domains-containing protein	2.76416	1.75664e-05
itf09g02450.t1	DNA/RNA polymerases superfamily protein	4.26448	1.77834e-05
itf09g05020.t2	MATE efflux family protein	2.94096	1.79686e-05
itf04g10600.t1	UDP-Glycosyltransferase superfamily protein	2.01692	1.80896e-05
itf10g03890.t1	chlorophyll A/B binding protein	8.28422	1.80896e-05
itf15g07010.t3	AMP deaminase, putative / myoadenylate deaminase, putative	6.96409	1.81812e-05
itf09g02300.t1	conserved hypothetical protein	3.18441	1.93763e-05
itf14g10510.t1	BTB-POZ and MATH domain	5.70509	2.00543e-05
itf09g25590.t1	NB-ARC domain-containing disease resistance protein	4.30099	2.09093e-05
itf06g05900.t2	Actin-binding FH2 (Formin Homology) protein	4.46973	2.12449e-05
itf03g25210.t2	lon protease	7.38462	2.1494e-05
itf07g00080.t4	PCF11P-similar protein	2.31793	2.27114e-05
itf08g06850.t1	Tetratricopeptide repeat (TPR)-like superfamily protein	3.96558	2.52217e-05
itf03g02440.t3	NSP-interacting kinase	8.17952	2.64563e-05
itf15g06770.t1	Protein kinase superfamily protein	8.53464	2.91105e-05
itf04g07510.t3	magnesium transporter	8.79685	2.91779e-05
itf09g24990.t1	NB-ARC domain-containing disease resistance protein	8.59602	3.28289e-05
itf11g08080.t2	Pyridoxamine 5'-phosphate oxidase family protein	8.38976	3.34994e-05
itf06g16390.t1	geranylgeranyl reductase	3.55754	3.40086e-05
itf01g22930.t1	Plant protein of unknown function (DUF247)	3.38593	3.41325e-05
itf03g02640.t1	Protein of unknown function (DUF607)	4.14814	3.52935e-05
itf12g26240.t2	ABL interactor-like protein	8.34509	4.1377e-05
itf07g00140.t3	starch branching enzyme 2.1	2.762	4.23547e-05
itf01g13730.t2	RING/U-box superfamily protein	2.85751	4.48085e-05
itf03g01290.t1	Pectate lyase family protein	2.19257	4.6173e-05
itf05g13150.t3	wound-responsive family protein	8.56304	4.62213e-05
itf10g22060.t2	UDP-glucose:glycoprotein glucosyltransferases;transferases, transferring hexosyl groups;transferases, transferring glycosyl groups	2.07492	4.64704e-05
itf02g22880.t2	homolog of yeast sucrose nonfermenting	7.50917	5.13829e-05
itf01g25400.t3	Splicing factor, CC1-like	4.63111	5.31515e-05
itf02g10570.t2	histidine kinase	2.05573	5.9253e-05
itf07g01250.t1	cystatin B	3.5759	6.18382e-05
itf03g18160.t3	deoxyhypusine synthase	2.00763	6.33016e-05
itf01g17680.t4	HIT zinc finger ;PAPA-1-like conserved region	3.12943	6.53613e-05
itf06g15600.t1	Domain of unknown function (DUF2431)	2.62795	6.60096e-05
itf11g04480.t1	pyrimidin	2.09652	6.78048e-05
itf08g01430.t2	CLP protease R subunit	5.69741	6.89464e-05
itf12g06980.t5	SIN3-like	6.97369	7.44326e-05
itf09g11220.t1	Tetratricopeptide repeat (TPR)-like superfamily protein	5.69401	7.64602e-05
itf10g21420.t3	Transducin/WD40 repeat-like superfamily protein	8.19478	8.11038e-05
itf12g06130.t1	UDP-Glycosyltransferase superfamily protein	8.40379	8.1686e-05
itf13g14680.t1	multidrug resistance-associated protein	2.03072	8.24693e-05
itf09g04810.t10	malonyl-CoA decarboxylase family protein	4.33732	8.28132e-05
itf15g22210.t1	NB-ARC domain-containing disease resistance protein	4.44162	8.28132e-05
itf06g24190.t2	K-box region and MADS-box transcription factor family protein	4.14899	8.77265e-05
itf07g02530.t3	TOPLESS-related	3.44012	8.79169e-05
itf04g19250.t1	Myb/SANT-like DNA-binding domain containing protein	8.50416	9.02205e-05
itf09g05650.t1	terpene synthase	4.35694	9.16727e-05
itf03g07990.t5	alpha/beta-Hydrolases superfamily protein	3.03257	0.000101084
itf10g25260.t1	NAD(P)-linked oxidoreductase superfamily protein	6.88713	0.000105857
itf11g03690.t1	LysM domain containing protein	3.10683	0.000110817
itf03g03830.t1	Cyclin D2;1	3.5471	0.000116048
itf11g11220.t3	Translation elongation factor EF1A/initiation factor IF2gamma family protein	8.25624	0.000117429
itf04g21390.t2	Leucine-rich receptor-like protein kinase family protein	6.19879	0.000123854
itf09g05620.t1	terpene synthase-like sequence-1,8-cineole	4.18424	0.000139016
itf15g22210.t2	NB-ARC domain-containing disease resistance protein	8.34796	0.000144174
itf00g19530.t1	Protein kinase family protein with leucine-rich repeat domain	4.38148	0.000153001
itf01g24270.t1	bZIP transcription factor family protein	4.9013	0.000153486
itf01g24460.t1	N-acetyltransferases;N-acetyltransferases	3.96831	0.000153486
itf13g15260.t2	Protein of unknown function (DUF1012)	2.02189	0.000154944
itf13g03690.t2	Disease resistance protein (CC-NBS-LRR class) family	4.88446	0.000155926
itf12g22780.t3	AT-hook protein of GA feedback	5.1429	0.000158967
itf13g19630.t2	RING-H2 group F1A	2.71665	0.000158967
itf06g03590.t1	SH3 domain-containing protein	2.22029	0.00016059
itf01g06350.t1	Leucine-rich repeat transmembrane protein kinase	3.55311	0.000164164
itf12g09970.t2	Regulator of chromosome condensation (RCC1) family protein	3.5996	0.000164717
itf01g14700.t1	Myb/SANT-like DNA-binding domain containing protein	8.21117	0.000171747
itf12g12850.t1	Tryptophan/tyrosine permease	2.53216	0.000190044
itf09g24950.t1	NB-ARC domain-containing disease resistance protein	4.86868	0.000203058
itf14g03710.t1	homeobox	2.77908	0.000203796
itf09g05320.t1	conserved hypothetical protein	2.09199	0.000235215
itf09g24960.t1	NB-ARC domain-containing disease resistance protein	4.42689	0.000269191
itf04g25970.t1	cytochrome P450, family 94, subfamily B, polypeptide	3.81631	0.000269629
itf00g63840.t1	DHFS-FPGS homolog B	2.23197	0.000274676
itf02g06490.t3	homology to ABI1	3.59282	0.000286239
itf03g25210.t1	hypothetical protein	6.84345	0.000295016
itf07g02380.t3	disease resistance protein (TIR-NBS-LRR class), putative	2.10875	0.000306566
itf09g26520.t2	NAD(P)-binding Rossmann-fold superfamily protein	5.5679	0.000309864
itf02g16990.t4	RNA-binding (RRM/RBD/RNP motifs) family protein	3.29311	0.000327166
itf12g20500.t2	DWD (DDB1-binding WD40 protein) hypersensitive to ABA	8.25085	0.000328488
itf02g02790.t2	Nuclear transport factor 2 (NTF2) family protein with RNA binding (RRM-RBD-RNP motifs) domain	2.42851	0.000332993
itf02g16790.t3	CCCH-type zinc fingerfamily protein with RNA-binding domain	4.45138	0.000334457
itf09g22030.t1	conserved hypothetical protein	2.30779	0.000339029
itf01g23410.t1	SEC14-like	4.10973	0.000342351
itf11g09350.t4	Predicted eukaryotic LigT	2.77892	0.000344262
itf08g09620.t2	phenylalanyl-tRNA synthetase class IIc family protein	3.30866	0.000352246
itf05g05070.t3	cell division cycle	6.9389	0.000352341
itf09g25610.t1	NB-ARC domain-containing disease resistance protein	4.22666	0.000355714
itf01g21400.t2	Endomembrane protein 70 protein family	7.87385	0.000356408
itf03g30300.t2	heavy metal atpase	2.80495	0.000398497
itf12g27450.t2	Copine (Calcium-dependent phospholipid-binding protein) family	4.20841	0.000399764
itf14g10370.t1	F-box/RNI-like superfamily protein	4.58084	0.000427932
itf03g30880.t2	conserved hypothetical protein	2.20647	0.000428272
itf04g10840.t1	AMP-dependent synthetase and ligase family protein	5.71454	0.000430653
itf13g03400.t4	RHOMBOID-like protein	8.03645	0.000434681
itf11g03810.t3	hypothetical protein	2.28009	0.000437089
itf13g16370.t2	T-complex protein	2.2719	0.000467731
itf09g16150.t1	NAD(P)-binding Rossmann-fold superfamily protein	2.29789	0.000507392
itf04g07950.t1	RmlC-like cupins superfamily protein	3.98026	0.000529221
itf06g07140.t1	Transducin family protein / WD-40 repeat family protein	2.35107	0.000541882
itf05g09150.t2	NAC domain containing protein	7.84865	0.000565278
itf01g32730.t1	similar to RCD one	2.81136	0.000568142
itf02g02790.t4	Nuclear transport factor 2 (NTF2) family protein with RNA binding (RRM-RBD-RNP motifs) domain	4.06843	0.000582146
itf03g21710.t1	NB-ARC domain-containing disease resistance protein	8.02708	0.000593031
itf08g09970.t1	GRAS family transcription factor	2.044	0.000601098
itf04g16950.t3	4'-phosphopantetheinyl transferase superfamily	4.69977	0.000615204
itf09g05580.t2	terpene synthase-like sequence-1,8-cineole	7.9418	0.000623836
itf04g18180.t1	NSP-interacting kinase	3.36164	0.000629776
itf04g10060.t1	NB-ARC domain-containing disease resistance protein	2.11281	0.00063033
itf04g34280.t1	NB-ARC domain-containing disease resistance protein	2.86439	0.000659672
itf15g06060.t4	Protein kinase superfamily protein	6.16518	0.000663414
itf10g23510.t2	CBS domain-containing protein with a domain of unknown function (DUF21)	7.81682	0.00068279
itf01g28030.t6	conserved hypothetical protein	7.76425	0.000709361
itf08g09310.t4	Castor and Pollux, part of voltage-gated ion channel domain containing protein	8.02751	0.000714505
itf09g07220.t1	hypothetical protein	4.85772	0.00072325
itf13g01410.t1	low-molecular-weight cysteine-rich	3.14844	0.000758525
itf10g21140.t1	APS reductase	2.2293	0.000760174
itf01g29460.t3	Preprotein translocase SecA family protein	5.18669	0.000765771
itf05g00750.t6	MEI2-like protein	3.91893	0.000767869
itf10g13340.t1	pleiotropic drug resistance	6.84303	0.000771513
itf07g06760.t22	MAP kinase	2.54655	0.000799147
itf01g02460.t1	2Fe-2S ferredoxin-like superfamily protein	2.22915	0.000806446
itf07g02360.t1	hypothetical protein	2.19125	0.0008291
itf07g03820.t3	plant U-box	2.00013	0.000842721
itf09g25980.t1	homeobox protein	2.88148	0.000884029
itf10g09370.t1	hypothetical protein	3.9784	0.000902455
itf02g03780.t1	hypothetical protein	2.73588	0.000914346
itf01g10810.t3	F-box family protein	7.7741	0.000918114
itf08g04240.t2	Plant protein of unknown function (DUF827)	2.91249	0.000919562
itf14g00010.t1	Protein kinase superfamily protein	7.82704	0.000933405
itf01g34730.t2	conserved hypothetical protein	3.69487	0.000988479
itf08g17320.t1	PLAT/LH2 domain-containing lipoxygenase family protein	2.43647	0.00100831
itf01g28250.t1	Pectin lyase-like superfamily protein	7.8228	0.00100831
itf08g09310.t5	Castor and Pollux, part of voltage-gated ion channel domain containing protein	7.79004	0.00102438
itf02g14100.t3	ubiquitin-specific protease	2.06193	0.00104706
itf09g13680.t2	Eukaryotic protein of unknown function (DUF914)	2.66866	0.00106688
itf02g21750.t2	Vacuolar protein sorting-associated protein	2.77961	0.00108925
itf09g01700.t4	ARP protein (REF)	7.43793	0.00116093
itf13g12540.t1	Leucine-rich repeat transmembrane protein kinase	2.99949	0.0012218
itf00g04760.t1	Kunitz family trypsin and protease inhibitor protein	4.18829	0.00122401
itf02g11060.t1	cellulose synthase-like B4	3.00256	0.00126944
itf11g09470.t1	magnesium transporter	7.86757	0.00128839
itf01g03500.t2	mediator	7.62976	0.00133983
itf03g20470.t4	NB-ARC domain-containing disease resistance protein	2.62937	0.00134057
itf12g00630.t4	Eukaryotic aspartyl protease family protein	2.06065	0.00137176
itf06g21010.t3	Pectinacetylesterase family protein	7.70379	0.00139375
itf08g14900.t3	pantothenate kinase	7.86489	0.0014074
itf02g00550.t4	transferases, transferring acyl groups	5.60305	0.00142513
itf01g06480.t1	DNA-binding bromodomain-containing protein	3.96477	0.00143438
itf15g22050.t1	NB-ARC domain-containing disease resistance protein	4.53915	0.00143973
itf11g05690.t2	plant UBX domain containing protein	2.05516	0.00152285
itf12g27300.t3	ENTH/VHS/GAT family protein	2.08128	0.00154321
itf01g01140.t2	Peroxisomal membrane 22 kDa (Mpv17/PMP22) family protein	5.84782	0.00159343
itf09g24870.t1	NB-ARC domain-containing disease resistance protein	7.74892	0.00160426
itf01g31990.t1	Serine hydrolase (FSH1) domain containing protein	3.68013	0.00164868
itf07g06820.t1	MLP-like protein	2.643	0.00170659
itf02g16780.t2	Mitochondrial transcription termination factor family protein	2.76333	0.00174916
itf08g12030.t1	O-fucosyltransferase family protein	3.80715	0.00174956
itf13g14640.t1	Disease resistance protein (CC-NBS-LRR class) family	4.51397	0.00175863
itf04g31560.t1	demeter-like	5.85705	0.00176871
itf11g21090.t6	pyridoxin (pyrodoxamine) 5'-phosphate oxidase	2.35529	0.00178372
itf04g08220.t1	no pollen germination related	3.10122	0.00179965
itf07g17020.t3	multidrug resistance-associated protein	3.84461	0.00182055
itf06g24590.t1	UDP-glucosyl transferase 85A2	2.60115	0.00185018
itf05g00650.t4	STELAR K+ outward rectifier	5.88668	0.00185685
itf01g19740.t3	Protein kinase superfamily protein	2.556	0.00188166
itf10g02390.t1	GDSL-like Lipase/Acylhydrolase superfamily protein	7.73716	0.00190456
itf02g19290.t1	Putative thiol-disulphide oxidoreductase DCC	2.1026	0.00193067
itf02g13800.t3	MEI2-like protein	2.67491	0.00195597
itf01g04600.t2	alternative NAD(P)H dehydrogenase	3.13458	0.00199121
itf01g02320.t2	Acyl transferase/acyl hydrolase/lysophospholipase superfamily protein	6.58592	0.00200219
itf01g14550.t1	ARM repeat superfamily protein	2.47493	0.00200529
itf07g01220.t1	terpene synthase-like sequence-1,8-cineole	2.40507	0.00205074
itf03g16790.t1	bZIP protein	3.36526	0.00212691
itf11g18660.t3	UDP-galactose transporter	6.83445	0.00212741
itf05g23190.t1	hypothetical protein	2.2384	0.00215784
itf10g24980.t4	DNAJ heat shock N-terminal domain-containing protein	7.59638	0.00217643
itf06g15030.t3	conserved hypothetical protein	7.20868	0.00223059
itf12g14420.t1	Myb/SANT-like DNA-binding domain containing protein	6.51318	0.00224216
itf12g10470.t2	Ribosomal protein L7Ae/L30e/S12e/Gadd45 family protein	2.63693	0.00227284
itf14g14370.t1	hypothetical protein	3.40629	0.0022858
itf03g19550.t6	PPPDE putative thiol peptidase family protein	6.98451	0.00237801
itf05g25740.t4	DDRGK domain containing protein	4.91675	0.00239331
itf01g34730.t1	conserved hypothetical protein	3.60751	0.00241352
itf09g25490.t4	P-loop containing nucleoside triphosphate hydrolases superfamily protein	7.61055	0.00241712
itf01g23220.t2	Protein kinase superfamily protein	7.66546	0.00243663
itf11g13150.t1	ELM2 domain-containing protein	3.55025	0.00243663
itf02g08080.t1	SAP domain-containing protein	7.63257	0.0024531
itf02g17120.t2	cellulose synthase like E1	4.17944	0.00245846
itf00g05800.t1	hypothetical protein	3.83292	0.00261436
itf04g06200.t1	Protein kinase family protein with leucine-rich repeat domain	7.20118	0.00261782
itf15g04540.t5	SART-1 family protein DOT2	5.05995	0.00271804
itf00g56610.t1	ribosomal protein L14	2.69096	0.00272559
itf11g06870.t2	related to AP2.7	7.50443	0.00273369
itf02g11950.t1	Protein of unknown function (DUF300)	3.17186	0.00274296
itf14g15230.t2	63 kDa inner membrane family protein	2.52799	0.00276663
itf10g05890.t2	hypothetical protein	2.23708	0.00288281
itf02g20070.t1	Galactose mutarotase-like superfamily protein	7.64726	0.00294767
itf00g29250.t1	cytochrome P450, family 714, subfamily A, polypeptide	3.51041	0.00296485
itf02g24430.t1	hypothetical protein	3.7632	0.00297928
itf02g21430.t4	dual specificity protein phosphatase family protein	7.30706	0.00298274
itf05g16880.t1	CONSTANS-like	2.87143	0.00299958
itf01g06210.t1	Leucine-rich repeat transmembrane protein kinase	3.93207	0.00318669
itf03g28220.t14	MBOAT (membrane bound O-acyl transferase) family protein	2.25683	0.00318741
itf12g06070.t7	dentin sialophosphoprotein-related	2.06675	0.00327464
itf01g28160.t1	Zinc-binding dehydrogenase family protein	2.43062	0.00332108
itf08g07050.t1	Ankyrin repeat family protein	3.59413	0.00332322
itf10g01340.t1	disease resistance protein (TIR-NBS-LRR class)	2.12991	0.00332784
itf03g00670.t2	zinc finger (CCCH-type) family protein / RNA recognition motif (RRM)-containing protein	7.32965	0.00337651
itf14g01090.t2	Endosomal targeting BRO1-like domain-containing protein	6.18066	0.00338531
itf02g15590.t2	myosin	2.71815	0.00350032
itf11g01940.t3	RING/U-box superfamily protein	3.47664	0.00362573
itf07g08170.t2	ribosomal protein L5	3.25092	0.00363363
itf09g12950.t9	BTB/POZ domain-containing protein	4.66479	0.00364068
itf11g19560.t1	Leucine-rich repeat protein kinase family protein	2.35426	0.00366355
itf07g03230.t1	FAD-binding Berberine family protein	2.24919	0.003678
itf02g08110.t3	jasmonate-zim-domain protein	7.83138	0.0036815
itf10g08170.t4	Ankyrin repeat family protein with DHHC zinc finger domain	3.39232	0.00377121
itf12g25180.t11	homeodomain GLABROUS	7.38333	0.00379315
itf04g31170.t2	autoinhibited Ca2+ -ATPase, isoform	4.15188	0.00395472
itf00g23060.t1	UDP-glucosyl transferase 85A2	3.77687	0.00397359
itf01g10810.t4	F-box family protein	7.45767	0.00397359
itf09g20670.t1	alpha/beta-Hydrolases superfamily protein	2.24135	0.00397359
itf11g08740.t5	casein kinase 1-like protein	7.1651	0.00397373
itf09g07170.t1	sodium/calcium exchanger family protein / calcium-binding EF hand family protein	2.40083	0.00398039
itf14g04290.t1	serine carboxypeptidase-like	3.30065	0.00412912
itf15g05890.t2	Lung seven transmembrane receptor family protein	2.05732	0.00413047
itf03g22050.t1	NB-ARC domain-containing disease resistance protein	2.06124	0.00425068
itf11g19600.t4	protein-l-isoaspartate methyltransferase	2.04479	0.00425748
itf02g17170.t1	RING/U-box superfamily protein	3.03457	0.00427272
itf14g13490.t1	hydroxycinnamoyl-CoA shikimate/quinate hydroxycinnamoyl transferase	4.05647	0.00428541
itf03g30000.t2	zinc ion binding	4.41298	0.00430371
itf11g05920.t2	C2H2-like zinc finger protein	7.44885	0.00430647
itf14g16870.t1	Far-red impaired responsive (FAR1) family protein	5.35714	0.0043109
itf10g03420.t1	senescence-related gene	5.67237	0.00434187
itf00g30490.t1	NB-ARC domain-containing disease resistance protein	7.54855	0.00437159
itf03g20850.t2	RabGAP/TBC domain-containing protein	7.13579	0.00442084
itf07g20340.t1	Shugoshin C terminus	7.49746	0.00448509
itf04g26770.t1	conserved hypothetical protein	2.93408	0.00451784
itf02g27220.t1	ammonium transporter	4.32507	0.00458708
itf15g05120.t2	ENTH/VHS family protein	3.63481	0.00459332
itf09g14600.t3	Cobalamin biosynthesis CobW-like protein	7.44104	0.00460091
itf12g25020.t1	GroES-like zinc-binding alcohol dehydrogenase family protein	3.3327	0.00471757
itf12g27400.t1	Plant protein of unknown function (DUF869)	3.53596	0.00474579
itf13g09140.t1	chloroplast heat shock protein 70-1	5.59776	0.00482083
itf15g03910.t2	RECA homolog	7.42533	0.00482083
itf09g20100.t1	Probable membrane-associated kinase regulator	2.02096	0.00484751
itf12g08230.t2	RING/U-box superfamily protein	3.70912	0.00496357
itf11g11380.t2	ATP binding microtubule motor family protein	2.9683	0.00497054
itf13g14970.t2	2-oxoglutarate (2OG) and Fe(II)-dependent oxygenase superfamily protein	2.67916	0.00503287
itf01g31930.t1	purine permease	7.27954	0.00523907
itf05g13390.t1	Rad21/Rec8-like family protein	3.66762	0.00526896
itf11g10100.t1	Leucine-rich repeat family protein	4.11379	0.00526975
itf03g25840.t18	Golgin candidate	4.5508	0.00537238
itf09g15830.t1	hypothetical protein	3.00888	0.00539125
itf13g08500.t1	Leucine-rich repeat (LRR) family protein	2.25794	0.0054194
itf08g07850.t2	Nodulin MtN3 family protein	2.07129	0.00568078
itf04g00400.t1	cyclic nucleotide gated channel	2.9966	0.00572161
itf05g16010.t1	cycling DOF factor	2.09449	0.0057535
itf11g04060.t1	C2H2-like zinc finger protein	5.52357	0.00592371
itf01g16570.t1	Protein of unknown function (DUF1677)	4.30639	0.00598153
itf15g22720.t1	lipid transfer protein	2.14505	0.0060255
itf14g18920.t1	Tetratricopeptide repeat (TPR)-like superfamily protein	6.19465	0.00602789
itf09g27170.t5	ubiquitin-specific protease	4.11277	0.00606698
itf09g02610.t1	serine carboxypeptidase-like	7.45835	0.00613462
itf12g25400.t2	AMP-dependent synthetase and ligase family protein	3.35433	0.00628904
itf03g30940.t3	N-acetyl-l-glutamate synthase	4.48936	0.00628904
itf06g07880.t6	Tetratricopeptide repeat (TPR)-like superfamily protein	2.06506	0.00636447
itf07g18460.t1	global transcription factor group A2	7.36493	0.0063716
itf05g01720.t2	anaphase promoting complex	3.10919	0.00650005
itf12g05670.t2	Cofactor-independent phosphoglycerate mutase	2.93836	0.00660658
itf09g07800.t1	histidine kinase	7.26014	0.00662764
itf09g17430.t2	RING/U-box superfamily protein	5.84515	0.00663723
itf12g20020.t2	S-adenosyl-L-methionine-dependent methyltransferases superfamily protein	5.84162	0.00666869
itf10g16030.t1	Putative glycosyl hydrolase of unknown function (DUF1680)	7.357	0.00674966
itf15g22690.t1	lipid transfer protein	2.12206	0.00678352
itf00g69450.t1	hypothetical protein	2.0536	0.00683665
itf11g07200.t1	phosphoglucosamine mutase family protein	2.82076	0.00685081
itf15g08760.t3	calcium-dependent protein kinase	6.68338	0.00696825
itf09g21660.t1	armadillo repeat kinesin	4.88078	0.00701476
itf04g06290.t1	minichromosome maintenance	2.53339	0.00708386
itf09g08820.t3	Protein kinase superfamily protein	6.73688	0.00713377
itf01g17560.t1	Tetratricopeptide repeat (TPR)-like superfamily protein	3.9775	0.00720804
itf05g08960.t1	NB-ARC domain-containing disease resistance protein	7.2512	0.00721315
itf11g04240.t6	nuclear fusion defective	2.50843	0.00721673
itf04g12640.t1	UDP-Glycosyltransferase superfamily protein	7.3951	0.00722182
itf11g19120.t1	Ankyrin repeat family protein	3.7527	0.00722182
itf08g01210.t2	RGPR-related	7.5171	0.0072527
itf01g15780.t1	hypothetical protein	3.50332	0.00734084
itf09g11850.t1	villin	2.3555	0.00751402
itf03g28790.t1	cytochrome P450, family 96, subfamily A, polypeptide	5.46524	0.00755677
itf03g21670.t1	nuclear RNA polymerase C1	7.04626	0.00774628
itf03g20490.t1	NB-ARC domain-containing disease resistance protein	4.21265	0.00775078
itf05g13150.t4	wound-responsive family protein	7.10956	0.00777722
itf14g03650.t2	Protein kinase superfamily protein	2.08879	0.00777745
itf08g13270.t1	Mitochondrial transcription termination factor family protein	4.14048	0.00782567
itf00g31270.t2	general transcription factor II H2	3.1888	0.00790868
itf03g04630.t1	STELAR K+ outward rectifier	3.45828	0.00792379
itf13g15010.t2	NAD(P)-binding Rossmann-fold superfamily protein	2.32658	0.00802545
itf01g12920.t2	chloride channel D	8.26506	0.00803595
itf14g09960.t2	DNAJ homologue	7.06468	0.00808076
itf09g01260.t2	PIN domain-like family protein	4.50679	0.00826966
itf11g00330.t1	Nuclear transport factor 2 (NTF2) family protein	4.05615	0.00832609
itf12g16320.t2	Arabidopsis thaliana protein of unknown function (DUF794)	7.32428	0.00833142
itf01g18290.t1	SCARECROW-like	5.89974	0.00836567
itf02g08950.t1	Eukaryotic rpb5 RNA polymerase subunit family protein	4.40015	0.00869206
itf05g16660.t1	Cysteinyl-tRNA synthetase, class Ia family protein	2.76096	0.00877925
itf07g20460.t3	Ring/U-Box superfamily protein	4.15196	0.00882228
itf08g08740.t6	Sec1/munc18-like (SM) proteins superfamily	5.27137	0.00884157
itf12g10690.t1	20S proteasome alpha subunit C1	6.40561	0.00886379
itf09g08820.t4	Protein kinase superfamily protein	4.41008	0.00886379
itf00g26260.t1	alpha/beta-Hydrolases superfamily protein	7.21979	0.00887098
itf15g21590.t1	Enoyl-CoA hydratase/isomerase family	2.59289	0.00899372
itf01g19340.t2	COP1-interacting protein	2.21298	0.00909587
itf03g30140.t9	SEC-C motif-containing protein / OTU-like cysteine protease family protein	5.11249	0.00912701
itf04g30430.t1	Phosphatidylinositol transfer protein domain containing protein	2.04935	0.00918923
itf15g09470.t1	Mitochondrial substrate carrier family protein	3.60229	0.00922344
itf10g12580.t3	Inositol-pentakisphosphate 2-kinase family protein	8.34284	0.00924158
itf03g12170.t2	RNA-binding KH domain-containing protein	4.84812	0.00924371
itf05g21060.t2	Leucine-rich repeat protein kinase family protein	2.99369	0.00924371
itf06g12480.t1	Leucine-rich repeat protein kinase family protein	3.09098	0.00924824
itf12g20790.t2	FRIGIDA interacting protein	7.11879	0.00933243
itf06g03820.t1	hypothetical protein	7.28873	0.00957185
itf03g25900.t2	CTC-interacting domain	2.1005	0.009629
itf13g02770.t1	glutathione S-transferase THETA	5.53074	0.00967795
itf05g05070.t1	cell division cycle	4.91298	0.00979411
itf01g23270.t1	FKBP-type peptidyl-prolyl cis-trans isomerase family protein	6.10705	0.00984057

## Sheet: Supplemental Table 9
Table S9: Downregulated genes between the control plots of Kyushu No. 166 (K166) and Tamayutaka.
Gene ID	Gene Information	logFC	FDR
itf03g09950.t1	expansin B2	-11.1677	3.05465e-121
itf05g12780.t1	hypothetical protein	-6.07675	1.60751e-101
itf00g27350.t1	hypothetical protein	-10.5225	1.09972e-70
itf06g11520.t1	Kunitz family trypsin and protease inhibitor protein	-12.5722	3.80103e-63
itf10g24130.t1	Leucine-rich repeat (LRR) family protein	-5.64919	6.64782e-59
itf02g12890.t1	O-methyltransferase family protein	-4.8651	3.32511e-57
itf01g35350.t1	GAST1 protein homolog	-4.19709	1.76241e-56
itf00g67510.t1	lipid transfer protein	-3.49534	2.1683e-48
itf05g16030.t1	expansin A10	-5.48989	4.50678e-47
itf10g01990.t1	sulfotransferase	-9.74401	1.97191e-46
itf00g49180.t1	GAST1 protein homolog	-4.26091	8.20469e-46
itf06g25470.t1	hypothetical protein	-4.96544	8.0033e-45
itf05g11820.t1	hypothetical protein	-12.3059	3.0466e-44
itf08g13410.t1	polygalacturonase	-3.32202	2.92384e-43
itf13g03280.t1	osmotin	-13.35	5.04346e-41
itf10g03050.t1	hypothetical protein	-3.99777	1.82363e-40
itf03g13250.t1	Plant invertase/pectin methylesterase inhibitor superfamily protein	-3.79751	2.53735e-39
itf08g15330.t1	EXORDIUM like	-3.69499	1.98124e-38
itf04g10390.t1	xyloglucan endotransglucosylase/hydrolase	-3.48009	2.55852e-38
itf01g00680.t1	Protein E6	-2.83547	1.02529e-33
itf01g28670.t1	rapid alkalinization factor	-2.60748	3.45985e-32
itf00g18180.t1	hypothetical protein	-3.00037	6.47462e-31
itf04g10300.t1	PHYTOCYSTATIN	-2.75358	3.87321e-30
itf02g15840.t1	Terpenoid cyclases/Protein prenyltransferases superfamily protein	-11.3976	2.96811e-29
itf07g16440.t1	basic helix-loop-helix (bHLH) DNA-binding superfamily protein	-2.47649	5.74866e-29
itf02g13370.t1	cytochrome P450, family 72, subfamily A, polypeptide	-8.97365	1.43219e-28
itf11g04920.t3	HXXXD-type acyl-transferase family protein	-4.3534	1.45156e-28
itf08g06290.t1	Leucine-rich repeat (LRR) family protein	-2.94709	2.52621e-28
itf02g18120.t1	Pectin lyase-like superfamily protein	-3.15041	3.19214e-28
itf08g06270.t1	Cactus-binding C-terminus of cactin protein domain containing protein	-2.80172	4.61478e-28
itf12g27090.t1	TCP-1/cpn60 chaperonin family protein	-5.28545	7.16086e-28
itf00g33550.t1	Disease resistance protein (TIR-NBS-LRR class) family	-2.71718	1.01586e-27
itf09g11060.t1	beta-6 tubulin	-2.52944	1.14372e-27
itf00g42590.t1	Wound-responsive family protein	-2.43814	5.52115e-27
itf08g04370.t1	Tubulin/FtsZ family protein	-3.55125	7.58809e-27
itf06g16700.t1	cytochrome P450, family 83, subfamily B, polypeptide	-4.24257	8.54669e-26
itf10g20360.t1	bromodomain	-3.23505	9.45795e-26
itf08g08410.t1	P-loop containing nucleoside triphosphate hydrolases superfamily protein	-3.36024	5.06435e-24
itf06g17250.t1	Wound-responsive family protein	-2.86385	5.79125e-24
itf03g29890.t1	Pollen Ole e 1 allergen and extensin family protein	-2.03955	7.31042e-24
itf02g01340.t1	Eukaryotic aspartyl protease family protein	-2.29464	2.45119e-23
itf09g07930.t1	FASCICLIN-like arabinogalactan	-2.41135	7.84081e-23
itf05g18120.t1	arabinogalactan protein	-3.57953	1.17166e-22
itf06g24220.t1	Eukaryotic aspartyl protease family protein	-3.83364	3.13409e-22
itf11g04930.t1	HXXXD-type acyl-transferase family protein	-3.66044	6.30034e-22
itf04g11990.t1	Bifunctional inhibitor/lipid-transfer protein/seed storage 2S albumin superfamily protein	-3.172	7.00305e-22
itf01g20090.t1	NB-ARC domain-containing disease resistance protein	-3.40938	7.99416e-22
itf08g02920.t1	senescence-associated gene	-2.2142	2.89367e-21
itf10g20990.t1	glucose-6-phosphate/phosphate translocator	-6.54273	4.09181e-21
itf05g24280.t1	Pyridoxamine 5'-phosphate oxidase family protein	-3.26293	4.76011e-21
itf15g12700.t1	xyloglucan endotransglucosylase/hydrolase	-3.89691	9.15066e-21
itf11g03110.t1	ROP interactive partner	-4.95092	3.11998e-20
itf01g30010.t1	Plant stearoyl-acyl-carrier-protein desaturase family protein	-2.93656	3.52129e-20
itf07g17760.t3	histone acetyltransferase of the GNAT family	-6.07851	4.03448e-20
itf02g17360.t2	Transducin/WD40 repeat-like superfamily protein	-11.0134	4.73295e-20
itf14g07730.t1	Bifunctional inhibitor/lipid-transfer protein/seed storage 2S albumin superfamily protein	-3.88698	7.38289e-19
itf09g00680.t1	proline-rich protein	-3.84504	9.0899e-19
itf14g00560.t1	CAP (Cysteine-rich secretory proteins, Antigen 5, and Pathogenesis-related 1 protein) superfamily protein	-2.27576	2.94626e-18
itf03g00980.t1	Peroxidase superfamily protein	-2.67484	1.24617e-17
itf05g21920.t4	conserved hypothetical protein	-2.99026	2.07931e-17
itf06g24000.t1	oligopeptide transporter	-8.26538	2.10475e-17
itf05g11980.t2	DUF1475 domain containing protein	-3.44184	2.94698e-17
itf09g00900.t1	glycosyl hydrolase 9B18	-5.11399	2.94698e-17
itf01g35790.t1	NAD(P)-binding Rossmann-fold superfamily protein	-6.52424	3.11618e-17
itf04g05700.t1	Eukaryotic aspartyl protease family protein	-3.4292	3.55339e-17
itf08g13590.t1	beta-6 tubulin	-2.96967	7.96845e-17
itf02g15160.t1	squamosa promoter binding protein-like	-3.91114	1.53269e-16
itf15g12690.t1	respiratory burst oxidase homolog B	-3.37166	1.91922e-16
itf15g13330.t1	importin alpha isoform	-5.10813	1.98656e-16
itf12g08110.t1	Cytochrome P450 superfamily protein	-10.5487	2.09584e-16
itf12g23570.t1	LOB domain-containing protein	-3.17403	3.1407e-16
itf01g17130.t2	embryo defective	-9.2921	3.199e-16
itf04g03720.t1	glutathione S-transferase TAU	-2.41635	3.67382e-16
itf10g16470.t1	conserved hypothetical protein	-2.45029	8.14682e-16
itf15g02630.t1	peroxidase	-10.2911	8.22645e-16
itf07g10220.t1	Chloroplast-targeted copper chaperone protein	-3.08162	1.68031e-15
itf03g13350.t1	Bifunctional inhibitor/lipid-transfer protein/seed storage 2S albumin superfamily protein	-6.25227	2.18951e-15
itf12g24140.t2	cytochrome P450, family 714, subfamily A, polypeptide	-2.1782	2.8839e-15
itf12g17690.t1	conserved hypothetical protein	-2.89799	3.12434e-15
itf14g02680.t1	D-aminoacyl-tRNA deacylases	-2.22123	6.30302e-15
itf03g19210.t1	Leucine-rich repeat (LRR) family protein	-3.68359	6.44441e-15
itf04g09450.t1	Stress up-regulated Nod 19 domain containing protein	-2.15008	9.41243e-15
itf13g08300.t1	Bifunctional inhibitor/lipid-transfer protein/seed storage 2S albumin superfamily protein	-3.28659	1.14558e-14
itf13g20750.t1	Common central domain of tyrosinase domain containing protein	-11.4158	1.35837e-14
itf07g15690.t1	cytochrome P450, family 72, subfamily A, polypeptide	-5.07699	1.47078e-14
itf15g18370.t1	phloem protein 2-B12	-7.23676	1.59406e-14
itf03g01830.t1	UDP-glucose 6-dehydrogenase family protein	-2.15205	1.64097e-14
itf10g23830.t1	NAD(P)-binding Rossmann-fold superfamily protein	-2.30769	1.87472e-14
itf12g11960.t1	hypothetical protein	-2.26166	1.87472e-14
itf02g09800.t1	Bifunctional inhibitor/lipid-transfer protein/seed storage 2S albumin superfamily protein	-4.8171	1.87472e-14
itf05g26330.t1	Bifunctional inhibitor/lipid-transfer protein/seed storage 2S albumin superfamily protein	-5.00494	2.20873e-14
itf12g21910.t5	Transcription factor jumonji (jmj) family protein / zinc finger (C5HC2 type) family protein	-6.91762	2.28667e-14
itf09g12880.t3	nuclear factor Y, subunit A10	-2.33187	2.29332e-14
itf09g05610.t1	Terpenoid cyclases/Protein prenyltransferases superfamily protein	-10.3271	3.0236e-14
itf05g25490.t1	Wound-responsive family protein	-2.07393	7.87806e-14
itf04g06900.t1	Phototropic-responsive NPH3 family protein	-3.56805	8.75346e-14
itf09g04540.t1	Cystatin/monellin superfamily protein	-2.49946	9.15225e-14
itf12g04570.t1	Peroxidase superfamily protein	-5.19065	1.14279e-13
itf14g03440.t1	Homeobox-leucine zipper protein family	-2.69296	1.62324e-13
itf06g16710.t1	cytochrome P450, family 83, subfamily B, polypeptide	-5.47953	1.77408e-13
itf01g08220.t1	FASCICLIN-like arabinogalactan protein 16 precursor	-2.86883	1.78189e-13
itf14g15750.t1	maternal effect embryo arrest	-2.20837	1.86644e-13
itf05g24220.t1	Cellulose-synthase-like C4	-3.09506	1.97063e-13
itf06g26380.t1	Galactose mutarotase-like superfamily protein	-4.59007	2.36486e-13
itf02g13740.t1	xyloglucan endotransglucosylase/hydrolase	-4.89871	4.11662e-13
itf13g08370.t1	Bifunctional inhibitor/lipid-transfer protein/seed storage 2S albumin superfamily protein	-3.09839	4.44212e-13
itf09g25520.t1	Haloacid dehalogenase-like hydrolase (HAD) superfamily protein	-9.62294	5.93707e-13
itf00g46200.t1	TCP-1/cpn60 chaperonin family protein	-7.81355	8.04196e-13
itf15g10350.t1	Bifunctional inhibitor/lipid-transfer protein/seed storage 2S albumin superfamily protein	-3.4558	1.21255e-12
itf04g00670.t1	GDSL-like Lipase/Acylhydrolase superfamily protein	-10.0703	1.37937e-12
itf02g13750.t1	xyloglucan endotransglucosylase/hydrolase	-4.60734	1.52134e-12
itf09g09420.t1	Thiamine pyrophosphate dependent pyruvate decarboxylase family protein	-4.82031	2.17884e-12
itf12g15180.t1	GroES-like zinc-binding dehydrogenase family protein	-2.16286	2.72382e-12
itf05g26640.t4	Plant protein of unknown function (DUF827)	-5.58661	6.26028e-12
itf07g04520.t1	MATE efflux family protein	-2.74864	6.35147e-12
itf05g15240.t1	LOB domain-containing protein	-5.16987	1.75087e-11
itf11g19420.t2	O-methyltransferase	-9.9695	1.83365e-11
itf02g07930.t1	phosphatidylinositol-4-phosphate 5-kinase family protein	-2.74493	2.10999e-11
itf01g31700.t1	Phosphate-responsive 1 family protein	-2.82577	5.49089e-11
itf02g16680.t1	Kinesin motor family protein	-6.61117	5.81825e-11
itf06g01910.t2	Sulfite exporter TauE/SafE family protein	-7.33677	6.08416e-11
itf00g25650.t1	Leucine-rich repeat transmembrane protein kinase protein	-7.56747	7.75601e-11
itf10g03920.t1	Leucine-rich receptor-like protein kinase family protein	-6.9024	1.03634e-10
itf01g17610.t1	glycosyl hydrolase 9A1	-2.08139	1.0722e-10
itf00g44560.t1	hypothetical protein	-9.88031	1.08478e-10
itf03g16570.t1	gamete expressed protein	-9.7995	1.15634e-10
itf05g19490.t1	pectin methylesterase PCR fragment F	-2.69152	1.37247e-10
itf15g03290.t1	curculin-like (mannose-binding) lectin family protein / PAN domain-containing protein	-2.17984	1.42956e-10
itf05g22190.t1	conserved hypothetical protein	-2.58086	1.66948e-10
itf08g15080.t1	zinc ion binding;nucleic acid binding	-9.81489	2.08954e-10
itf12g24390.t1	Integrase-type DNA-binding superfamily protein	-2.18391	3.03228e-10
itf06g12740.t1	Integrase-type DNA-binding superfamily protein	-3.75316	3.09377e-10
itf08g02560.t1	wall associated kinase-like	-9.77476	3.20956e-10
itf02g05650.t1	Integrase-type DNA-binding superfamily protein	-2.97595	4.17499e-10
itf15g01430.t1	conserved hypothetical protein	-2.85984	4.6794e-10
itf03g02930.t1	SKU5 similar	-2.55992	4.88858e-10
itf14g06170.t1	Plant protein of unknown function domain containing protein	-7.44568	5.72731e-10
itf10g24680.t1	Protein of unknown function, DUF547	-6.7372	6.04649e-10
itf00g25340.t1	expansin A8	-3.41163	6.23833e-10
itf00g01290.t1	DCD (Development and Cell Death) domain protein	-2.28965	7.06061e-10
itf06g14940.t1	organic cation/carnitine transporter	-3.09791	1.01129e-09
itf03g29430.t1	cytochrome P450, family 71, subfamily B, polypeptide	-2.94175	1.28046e-09
itf00g23670.t1	allene oxide synthase	-3.06357	1.70887e-09
itf01g03400.t1	ankyrin repeat family protein	-3.91233	1.73404e-09
itf01g06050.t1	alpha/beta-Hydrolases superfamily protein	-9.51221	1.90579e-09
itf03g05040.t1	glutamate decarboxylase	-2.33732	2.94488e-09
itf11g07020.t1	PATATIN-like protein	-2.40734	3.41717e-09
itf09g04370.t1	conserved hypothetical protein	-2.02118	3.68499e-09
itf06g13910.t1	cytochrome P450, family 71, subfamily A, polypeptide	-3.09027	3.82643e-09
itf08g04430.t1	Subtilisin-like serine endopeptidase family protein	-2.43307	3.9781e-09
itf01g31710.t1	Phosphate-responsive 1 family protein	-3.99705	4.13253e-09
itf04g10140.t1	NAD(P)-linked oxidoreductase superfamily protein	-3.39396	4.90473e-09
itf03g04510.t1	receptor-like kinase	-3.75486	4.95335e-09
itf00g05720.t1	hypothetical protein	-2.82884	5.70902e-09
itf13g18960.t1	hypothetical protein	-2.22003	6.44572e-09
itf02g27900.t2	SUPPRESSOR OF AUXIN RESISTANCE	-8.80437	6.99737e-09
itf06g16880.t1	conserved hypothetical protein	-4.20477	7.16137e-09
itf04g05350.t1	chromatin remodeling	-2.79902	7.72173e-09
itf15g04040.t1	Gibberellin-regulated family protein	-6.06225	9.99915e-09
itf15g11920.t1	P-loop containing nucleoside triphosphate hydrolases superfamily protein	-4.16305	1.09884e-08
itf15g10780.t1	Disease resistance protein (CC-NBS-LRR class) family	-2.20888	1.17767e-08
itf10g04760.t1	endoplasmic reticulum oxidoreductins	-2.14353	1.2424e-08
itf03g18770.t1	conserved hypothetical protein	-5.40525	1.24618e-08
itf02g23770.t1	4-coumarate:CoA ligase	-2.75155	1.41504e-08
itf04g15100.t1	carboxyesterase	-2.04704	1.49344e-08
itf14g05600.t1	DNAJ heat shock N-terminal domain-containing protein	-2.04828	1.54714e-08
itf00g18150.t1	cytochrome P450, family 72, subfamily A, polypeptide	-2.08391	1.57679e-08
itf09g22070.t2	alpha/beta-Hydrolases superfamily protein	-4.32515	1.57679e-08
itf02g13250.t1	Protein of unknown function (DUF688)	-2.09985	1.60554e-08
itf02g19330.t1	Calmodulin binding protein-like	-4.55938	1.60601e-08
itf06g26690.t1	ARM repeat superfamily protein	-2.4536	1.64016e-08
itf07g11530.t1	plasma membrane intrinsic protein	-2.24507	1.64016e-08
itf04g31200.t1	xyloglucan endotransglucosylase/hydrolase	-2.71112	1.66515e-08
itf01g01240.t1	CAP (Cysteine-rich secretory proteins, Antigen 5, and Pathogenesis-related 1 protein) superfamily protein	-3.95832	1.74993e-08
itf03g21280.t1	glucuronidase	-2.67752	1.9192e-08
itf08g11800.t1	xyloglucan:xyloglucosyl transferase	-2.53327	2.15528e-08
itf05g22150.t1	basic helix-loop-helix (bHLH) DNA-binding superfamily protein	-3.36339	2.34348e-08
itf09g25510.t1	Haloacid dehalogenase-like hydrolase (HAD) superfamily protein	-5.8579	2.47636e-08
itf03g00780.t1	formate dehydrogenase	-9.60044	2.50136e-08
itf01g34570.t1	J-domain protein required for chloroplast accumulation response	-5.2589	2.86165e-08
itf15g03310.t4	guanylate kinase	-6.48562	3.01688e-08
itf09g20340.t6	Protein of unknown function (DUF3741)	-8.37236	3.13069e-08
itf09g26430.t1	Cupredoxin superfamily protein	-2.38689	3.23825e-08
itf08g06010.t1	Eukaryotic aspartyl protease family protein	-2.54299	3.2533e-08
itf03g14990.t1	HXXXD-type acyl-transferase family protein	-3.35043	3.3166e-08
itf07g04220.t1	Sieve element occlusion C-terminus domain containing protein	-2.73665	3.37773e-08
itf01g06040.t1	alpha/beta-Hydrolases superfamily protein	-6.09172	3.40078e-08
itf10g20580.t1	Peroxidase superfamily protein	-7.39674	3.4305e-08
itf05g01190.t1	Acyl transferase/acyl hydrolase/lysophospholipase superfamily protein	-3.3179	3.86456e-08
itf12g09510.t2	Oxysterol-binding family protein	-5.16472	4.2012e-08
itf05g21920.t2	conserved hypothetical protein	-2.09908	4.66299e-08
itf06g23480.t1	serine carboxypeptidase-like	-7.27911	5.12833e-08
itf15g06800.t1	Ferritin-like domain containing protein	-2.50012	6.06398e-08
itf05g05590.t1	cationic amino acid transporter	-9.3925	6.29499e-08
itf01g29930.t1	alcohol dehydrogenase	-2.56937	6.33837e-08
itf03g28500.t1	Regulator of chromosome condensation (RCC1) family protein	-2.92066	6.78106e-08
itf15g00190.t1	PHE ammonia lyase	-3.16188	6.80563e-08
itf02g01620.t1	related to AP2	-6.41954	7.0724e-08
itf13g03550.t1	BCL-2-associated athanogene	-4.3406	7.20203e-08
itf09g22370.t1	H(+)-ATPase	-6.47821	7.55562e-08
itf10g00970.t1	SKU5 similar	-3.45867	8.18848e-08
itf01g01610.t1	EXORDIUM like	-2.8764	8.88802e-08
itf02g13700.t1	xyloglucan endotransglucosylase/hydrolase	-3.31057	9.20247e-08
itf08g13610.t1	tubulin beta	-2.52638	1.06046e-07
itf05g01170.t1	Acyl transferase/acyl hydrolase/lysophospholipase superfamily protein	-2.47712	1.06083e-07
itf04g11290.t1	Plant protein of unknown function (DUF247)	-9.27801	1.12004e-07
itf02g10890.t1	Lycopene beta/epsilon cyclase protein	-3.6501	1.22869e-07
itf10g04220.t1	Protein of unknown function, DUF538	-2.18217	1.38751e-07
itf01g04440.t1	hypothetical protein	-9.35111	1.71503e-07
itf01g25860.t1	expansin A10	-2.79345	1.85913e-07
itf02g10390.t1	Pectin lyase-like superfamily protein	-2.64348	1.92027e-07
itf10g17950.t1	NAD(P)-binding Rossmann-fold superfamily protein	-2.0111	2.0274e-07
itf07g14570.t1	NAD(P)-linked oxidoreductase superfamily protein	-2.33009	2.22118e-07
itf12g08650.t1	NAC domain containing protein	-4.67198	2.23912e-07
itf06g17880.t3	dentin sialophosphoprotein-related	-6.15644	2.36167e-07
itf04g10160.t1	NAD(P)-linked oxidoreductase superfamily protein	-3.34361	3.08044e-07
itf04g32490.t2	ubiquitin-specific protease	-5.02862	3.3638e-07
itf00g10780.t2	Disease resistance protein (TIR-NBS-LRR class) family	-2.48706	3.38612e-07
itf03g04180.t1	elicitor-activated gene 3-1	-2.5712	3.61319e-07
itf04g24160.t3	sucrose synthase	-2.26006	3.8105e-07
itf06g21020.t1	Pectinacetylesterase family protein	-2.56068	3.86761e-07
itf03g01680.t3	sec7 domain-containing protein	-3.82312	4.33816e-07
itf02g10810.t1	O-Glycosyl hydrolases family 17 protein	-2.09639	4.48849e-07
itf03g30400.t1	cytochrome P450, family 81, subfamily D, polypeptide	-9.24985	4.84319e-07
itf13g03260.t1	osmotin	-7.30489	5.77772e-07
itf06g16400.t1	Protein of unknown function, DUF584	-9.33454	6.69217e-07
itf04g29540.t1	expansin A4	-2.05019	7.79461e-07
itf02g06530.t1	Bifunctional inhibitor/lipid-transfer protein/seed storage 2S albumin superfamily protein	-3.52018	8.56351e-07
itf11g00350.t1	Pectin lyase-like superfamily protein	-2.0057	9.40675e-07
itf05g16390.t1	UDP-glucose 6-dehydrogenase family protein	-3.19492	9.8836e-07
itf00g25600.t1	Wound-responsive family protein	-2.01728	1.05951e-06
itf01g25060.t1	myb domain protein	-2.94398	1.10179e-06
itf03g21060.t1	Bifunctional inhibitor/lipid-transfer protein/seed storage 2S albumin superfamily protein	-4.45638	1.13131e-06
itf05g09470.t1	transducin family protein / WD-40 repeat family protein	-9.07695	1.18151e-06
itf15g09740.t1	O-Glycosyl hydrolases family 17 protein	-2.47143	1.18506e-06
itf04g13290.t1	F-box/RNI-like superfamily protein	-3.0163	1.45735e-06
itf06g21610.t1	Basic-leucine zipper (bZIP) transcription factor family protein	-2.80461	1.51092e-06
itf05g26420.t4	RNA-binding (RRM/RBD/RNP motifs) family protein	-4.411	1.56684e-06
itf06g21200.t1	RING/U-box superfamily protein	-2.14177	1.66201e-06
itf06g13080.t2	Disease resistance protein (CC-NBS-LRR class) family	-5.74013	1.68279e-06
itf06g13050.t1	Disease resistance protein (CC-NBS-LRR class) family	-3.40446	1.68279e-06
itf03g18000.t1	ACC oxidase	-3.52282	1.88491e-06
itf08g15580.t5	Exostosin family protein	-8.9224	1.98295e-06
itf06g17640.t1	pleiotropic drug resistance	-2.04412	2.34582e-06
itf10g24560.t1	allene oxide synthase	-2.51551	2.41173e-06
itf10g10520.t1	ARF-GAP domain	-2.2812	2.47575e-06
itf03g12080.t1	Tetratricopeptide repeat (TPR)-like superfamily protein	-6.87778	2.65739e-06
itf02g15630.t1	Wound-responsive family protein	-2.34575	2.71758e-06
itf12g01230.t2	Deoxyxylulose-5-phosphate synthase	-2.75842	2.7995e-06
itf04g06540.t1	plasma membrane intrinsic protein 2;5	-4.16462	2.84578e-06
itf15g13920.t1	agenet domain-containing protein	-5.6124	3.02106e-06
itf03g20290.t4	NADH:ubiquinone oxidoreductase intermediate-associated protein	-8.8031	3.053e-06
itf05g22170.t1	hypothetical protein	-2.61217	3.10045e-06
itf01g21000.t1	Protein of unknown function (DUF_B2219) domain containing protein	-2.80703	3.29266e-06
itf02g08300.t1	Pectin lyase-like superfamily protein	-2.48494	3.43039e-06
itf14g19790.t1	Cotton fibre expressed protein domain containing protein	-6.74867	3.62044e-06
itf15g03120.t1	conserved hypothetical protein	-2.50384	3.88761e-06
itf03g13310.t1	Glycosyl hydrolases family 32 protein	-2.40702	3.99471e-06
itf05g23020.t1	conserved hypothetical protein	-2.40978	4.51793e-06
itf04g24130.t1	Integrase-type DNA-binding superfamily protein	-2.30222	5.55266e-06
itf01g30030.t1	alcohol dehydrogenase	-2.06346	5.71603e-06
itf11g21380.t7	L-fucokinase/GDP-L-fucose pyrophosphorylase	-7.35754	5.73179e-06
itf02g00380.t1	hypothetical protein	-2.36112	6.01854e-06
itf06g15110.t1	Aconitase/3-isopropylmalate dehydratase protein	-2.14314	6.25657e-06
itf14g03110.t1	Glycosyl transferase, family	-2.00398	6.26076e-06
itf11g03120.t1	Protein of unknown function (DUF_B2219) domain containing protein	-2.50354	6.2616e-06
itf05g20870.t1	RmlC-like cupins superfamily protein	-8.87855	6.28625e-06
itf04g10780.t1	apyrase	-6.72512	6.36957e-06
itf15g07810.t1	glutathione S-transferase TAU	-3.97145	6.49484e-06
itf06g13900.t3	stomatal cytokinesis defective / SCD1 protein (SCD1)	-3.33914	7.35564e-06
itf12g25710.t1	ABC-2 type transporter family protein	-3.24456	7.56719e-06
itf09g08740.t1	NAD(P)-binding Rossmann-fold superfamily protein	-5.29717	7.99064e-06
itf07g15570.t1	F-box/RNI-like superfamily protein	-8.69699	8.14229e-06
itf14g01170.t2	Grap2 and cyclin-D-interacting domain containing protein	-3.23439	8.65086e-06
itf06g08860.t1	Pollen Ole e 1 allergen and extensin family protein	-3.33323	9.27305e-06
itf10g03490.t1	senescence-related gene	-3.0279	9.39153e-06
itf14g08740.t2	Minichromosome maintenance (MCM2/3/5) family protein	-2.87224	9.43458e-06
itf10g14170.t1	hypothetical protein	-2.30249	1.08567e-05
itf09g25220.t1	NAC domain containing protein	-2.08689	1.10149e-05
itf14g12610.t1	Eukaryotic aspartyl protease family protein	-2.67489	1.1389e-05
itf02g11570.t1	hypothetical protein	-3.96599	1.14344e-05
itf04g09150.t1	dicer-like	-3.70708	1.23806e-05
itf13g05660.t1	cytochrome P450, family 71, subfamily A, polypeptide	-8.72444	1.27699e-05
itf10g20590.t1	Peroxidase superfamily protein	-7.1156	1.29149e-05
itf14g19640.t1	Integrase-type DNA-binding superfamily protein	-2.00104	1.30892e-05
itf02g13460.t1	cytochrome P450, family 72, subfamily A, polypeptide	-3.00863	1.40501e-05
itf13g19930.t1	Acyl-CoA N-acyltransferases (NAT) superfamily protein	-3.35751	1.55366e-05
itf06g00080.t1	gamma tonoplast intrinsic protein	-2.21048	1.67395e-05
itf06g13090.t1	NB-ARC domain-containing disease resistance protein	-4.48757	1.88841e-05
itf04g06550.t1	plasma membrane intrinsic protein 2;5	-3.53813	1.95276e-05
itf04g12410.t1	Pollen Ole e 1 allergen and extensin family protein	-4.88234	2.01536e-05
itf11g05300.t1	xyloglucan endotransglucosylase/hydrolase	-2.18507	2.02828e-05
itf12g04660.t1	natural resistance associated macrophage protein	-5.26825	2.02828e-05
itf12g15390.t1	glycosyl hydrolase 9B13	-4.67725	2.04693e-05
itf05g10070.t5	Thioredoxin superfamily protein	-2.03011	2.27271e-05
itf14g09490.t3	chromatin remodeling	-4.18756	2.32504e-05
itf08g09910.t1	polygalacturonase	-3.79677	2.62946e-05
itf13g15010.t1	NAD(P)-binding Rossmann-fold superfamily protein	-3.81173	2.65423e-05
itf15g22940.t1	cytochrome P450, family 71, subfamily B, polypeptide	-7.65265	2.70097e-05
itf15g11340.t3	Coiled-coil domain-containing protein SCD2	-2.32691	2.79186e-05
itf00g44680.t1	glutathione S-transferase TAU	-2.99942	2.86579e-05
itf06g23770.t1	Homeobox-leucine zipper protein family	-3.74708	2.91105e-05
itf09g25210.t3	RING/U-box superfamily protein	-5.54709	3.3659e-05
itf10g09090.t1	Phospholipase A2 family protein	-3.25061	3.40218e-05
itf11g15030.t1	Leucine-rich repeat (LRR) family protein	-3.58743	3.44695e-05
itf15g18440.t1	NB-ARC domain-containing disease resistance protein	-8.61957	3.69375e-05
itf06g21400.t1	Transducin/WD40 repeat-like superfamily protein	-4.40201	4.02453e-05
itf03g04260.t1	elicitor-activated gene 3-2	-10.5133	4.33257e-05
itf05g01650.t1	hypothetical protein	-6.45466	4.41106e-05
itf06g13040.t1	Disease resistance protein (CC-NBS-LRR class) family	-3.76332	5.09631e-05
itf05g11880.t1	histidine acid phosphatase family protein	-3.9849	5.24919e-05
itf09g08940.t1	Adenine nucleotide alpha hydrolases-like superfamily protein	-2.10442	5.59319e-05
itf03g16000.t1	tonoplast intrinsic protein 1;3	-2.69269	6.04156e-05
itf13g00250.t1	cytochrome P450, family 82, subfamily C, polypeptide	-7.34114	6.67007e-05
itf09g00520.t1	Glycosyl hydrolase family 10 protein	-8.50605	6.74426e-05
itf12g03060.t1	Peroxidase superfamily protein	-6.72624	6.97212e-05
itf06g07070.t1	PHE ammonia lyase	-4.0741	7.15776e-05
itf15g22340.t1	cyclin a2;1	-3.56585	7.22587e-05
itf13g00260.t1	cytochrome P450, family 82, subfamily C, polypeptide	-9.91378	7.7739e-05
itf13g05960.t1	nitrate transporter 1.5	-2.55869	7.90241e-05
itf09g03400.t1	DNAJ heat shock family protein	-5.13674	8.02691e-05
itf01g30890.t1	Laccase/Diphenol oxidase family protein	-7.96898	8.73334e-05
itf01g32190.t1	K-box region and MADS-box transcription factor family protein	-8.45617	8.96548e-05
itf12g01210.t1	UDP-Glycosyltransferase superfamily protein	-2.0233	9.34258e-05
itf07g00120.t1	conserved hypothetical protein	-2.00377	9.35414e-05
itf04g27080.t1	SITE-1 protease	-2.12879	0.000101478
itf05g11500.t1	Duplicated homeodomain-like superfamily protein	-2.60111	0.000105977
itf13g19600.t1	NPK1-related protein kinase	-2.9605	0.000106354
itf09g15880.t1	Pyridine nucleotide-disulphide oxidoreductase family protein	-2.01472	0.000108309
itf12g23910.t1	AZA-guanine resistant1	-3.50887	0.000108888
itf15g07180.t1	Carbohydrate-binding-like fold	-8.32966	0.000110817
itf13g22750.t1	Regulator of Vps4 activity in the MVB pathway protein	-2.5946	0.000111548
itf03g08910.t1	xyloglucan endotransglucosylase/hydrolase	-5.45609	0.00011195
itf14g17240.t1	cytochrome P450, family 82, subfamily C, polypeptide	-2.38329	0.000112493
itf02g11610.t1	terpene synthase-like sequence-1,8-cineole	-8.44384	0.000115267
itf05g21270.t1	receptor-like protein kinase	-2.26542	0.000117598
itf11g08920.t2	beta galactosidase	-8.00349	0.000119192
itf03g22450.t1	cinnamate-4-hydroxylase	-2.50888	0.0001194
itf01g23610.t1	UDP-Glycosyltransferase superfamily protein	-2.00055	0.000120437
itf05g17540.t1	SKU5 similar	-2.34481	0.000122099
itf02g13800.t13	MEI2-like protein	-4.3366	0.000122351
itf07g11020.t1	hypothetical protein	-2.94151	0.000122566
itf05g09290.t1	Nucleotide-diphospho-sugar transferases superfamily protein	-4.2007	0.000127309
itf08g00240.t1	Myosin heavy chain-related protein	-2.16075	0.000127803
itf02g13690.t1	xyloglucan endotransglucosylase/hydrolase	-2.44123	0.000127803
itf00g18200.t1	Plant protein of unknown function (DUF247)	-8.39425	0.000133601
itf12g09910.t1	NAD(P)-binding Rossmann-fold superfamily protein	-10.5411	0.000136491
itf14g06190.t2	Plant protein of unknown function domain containing protein	-3.03961	0.000141043
itf04g13730.t1	Core-2/I-branching beta-1,6-N-acetylglucosaminyltransferase family protein	-2.63889	0.000141461
itf06g11450.t1	Kunitz family trypsin and protease inhibitor protein	-2.14283	0.000141564
itf00g11050.t3	disease resistance protein (TIR-NBS-LRR class)	-8.25802	0.000141637
itf09g06960.t2	homeobox-1	-3.16562	0.000143522
itf04g27490.t1	conserved hypothetical protein	-2.39264	0.00014667
itf05g10200.t1	Endomembrane protein 70 protein family	-8.3788	0.000147246
itf07g23780.t1	Minichromosome maintenance (MCM2/3/5) family protein	-2.05894	0.000153486
itf03g22480.t2	arabinose kinase	-8.36965	0.000163728
itf01g26880.t1	basic helix-loop-helix (bHLH) DNA-binding superfamily protein	-4.58923	0.000176162
itf01g30430.t1	cellulose synthase A2	-2.52466	0.000187434
itf15g11600.t1	basic helix-loop-helix (bHLH) DNA-binding superfamily protein	-2.52921	0.000189329
itf07g06530.t1	Caleosin-related family protein	-3.16029	0.000203492
itf04g09810.t1	Glycosyl hydrolase superfamily protein	-3.40844	0.000220562
itf07g06760.t23	MAP kinase	-5.92982	0.000228695
itf06g00330.t1	ABC-2 type transporter family protein	-2.89681	0.000229173
itf00g23050.t1	S-adenosyl-L-methionine-dependent methyltransferases superfamily protein	-8.25865	0.00023084
itf08g02040.t3	NDR1/HIN1-like	-6.26763	0.000231866
itf09g11090.t1	serine carboxypeptidase-like	-2.92129	0.000233946
itf06g25280.t1	NagB/RpiA/CoA transferase-like superfamily protein	-5.22172	0.000233946
itf12g25390.t1	tubulin beta	-2.81638	0.000234666
itf12g20090.t1	Protein kinase family protein with leucine-rich repeat domain	-6.22441	0.000234666
itf04g00800.t1	chitinase A	-4.68019	0.000234737
itf05g21940.t1	RAB GTPase homolog H1E	-8.26668	0.000235055
itf07g15570.t4	F-box/RNI-like superfamily protein	-3.27287	0.000244662
itf14g04890.t1	Pectin lyase-like superfamily protein	-4.97353	0.000250095
itf02g15750.t1	Calcium-binding EF-hand family protein	-3.73034	0.000250259
itf05g01840.t1	Gibberellin-regulated family protein	-6.87122	0.000264938
itf05g22460.t1	UDP-Glycosyltransferase superfamily protein	-8.13953	0.000267971
itf09g01530.t1	phragmoplast orienting kinesin	-2.22464	0.000272324
itf14g05370.t1	Sieve element occlusion C-terminus domain containing protein	-2.93984	0.000280814
itf12g02000.t2	Subtilase family protein	-4.02906	0.000290097
itf00g25640.t1	Leucine-rich repeat transmembrane protein kinase protein	-8.21592	0.000300836
itf01g31690.t1	Phosphate-responsive 1 family protein	-5.67039	0.000301305
itf12g09420.t1	NAD(P)-binding Rossmann-fold superfamily protein	-9.39909	0.000301305
itf02g10710.t1	Auxin-responsive family protein	-2.39126	0.000303856
itf06g26670.t7	Putative serine esterase family protein	-8.10308	0.000306571
itf09g04860.t1	WRKY DNA-binding protein	-2.86959	0.000315207
itf10g01450.t1	conserved hypothetical protein	-2.16051	0.000315239
itf04g07320.t1	ATPase E1-E2 type family protein / haloacid dehalogenase-like hydrolase family protein	-4.06915	0.000332993
itf11g02920.t1	FASCICLIN-like arabinogalactan-protein	-3.44335	0.000343043
itf09g01300.t1	polyol/monosaccharide transporter	-3.45337	0.000343043
itf07g06860.t1	Polyketide cyclase/dehydrase and lipid transport superfamily protein	-2.7569	0.000345111
itf06g17820.t1	Leucine-rich repeat transmembrane protein kinase protein	-6.29281	0.000346719
itf01g17530.t1	myb domain protein	-2.27609	0.000347326
itf15g22980.t1	cytochrome P450, family 71, subfamily B, polypeptide	-10.2318	0.000355008
itf07g23940.t2	Protein of unknown function, DUF547	-5.67769	0.000355238
itf01g04060.t1	Protein of unknown function, DUF538	-2.04308	0.000376716
itf15g09970.t5	senescence-associated E3 ubiquitin ligase	-2.06733	0.000376716
itf12g02380.t1	basic chitinase	-2.33475	0.000402089
itf14g08440.t1	Leucine-rich repeat (LRR) family protein	-3.5521	0.000410161
itf06g13070.t2	NB-ARC domain-containing disease resistance protein	-6.07588	0.00041613
itf12g13120.t3	NB-ARC domain-containing disease resistance protein	-2.71661	0.000420869
itf10g10130.t2	Uridine diphosphate glycosyltransferase 74E2	-6.2619	0.000430597
itf02g03680.t1	Pyridine nucleotide-disulphide oxidoreductase family protein	-2.35721	0.000434697
itf14g13300.t1	cellulose synthase-like A02	-2.35564	0.000437618
itf12g24970.t2	conserved hypothetical protein	-5.78433	0.000444186
itf10g13660.t1	jasmonate-zim-domain protein	-2.27111	0.000444616
itf02g23280.t2	inositol polyphosphate kinase 2 beta	-5.95771	0.000453501
itf04g10150.t1	conserved hypothetical protein	-3.50415	0.000464846
itf08g08160.t1	Pectin lyase-like superfamily protein	-2.87432	0.000464846
itf15g10010.t1	Minichromosome maintenance (MCM2/3/5) family protein	-2.47138	0.000468972
itf10g07130.t1	acetyl CoA:(Z)-3-hexen-1-ol acetyltransferase	-2.182	0.000470138
itf09g03190.t1	hypothetical protein	-5.54358	0.000485564
itf09g07970.t2	acetoacetyl-CoA thiolase	-3.00682	0.000490465
itf03g04250.t4	elicitor-activated gene 3-2	-9.95428	0.000504169
itf12g00580.t1	cytochrome P450, family 71, subfamily B, polypeptide	-2.7734	0.000507392
itf04g12060.t1	Glycosyl hydrolase superfamily protein	-3.60205	0.000507607
itf09g15020.t1	conserved hypothetical protein	-4.30435	0.000522726
itf02g13770.t1	xyloglucan endotransglucosylase/hydrolase	-2.17282	0.000523556
itf06g20770.t1	alternative oxidase 1A	-4.21523	0.000529093
itf15g06060.t3	Protein kinase superfamily protein	-8.0704	0.000547217
itf12g26070.t1	CCT motif family protein	-3.9165	0.000562426
itf06g07440.t2	Uroporphyrinogen decarboxylase	-2.40659	0.000564571
itf11g09290.t1	conserved hypothetical protein	-2.34696	0.000570592
itf00g00300.t2	Vacuolar sorting protein	-8.38217	0.000588594
itf13g21990.t3	Disease resistance protein (CC-NBS-LRR class) family	-3.56089	0.000606238
itf07g01660.t1	ubiquitin-conjugating enzyme	-3.5775	0.000607368
itf06g17880.t2	dentin sialophosphoprotein-related	-5.25579	0.000626102
itf03g07930.t2	Rad23 UV excision repair protein family	-5.76261	0.0006266
itf03g00630.t1	high affinity nitrate transporter 2.7	-3.78461	0.000649456
itf09g09720.t1	Protein of unknown function (DUF567)	-3.77627	0.000656762
itf07g04210.t1	Sieve element occlusion C-terminus domain containing protein	-3.88953	0.000658533
itf12g08550.t1	RNA-binding protein	-2.36781	0.000664115
itf01g17820.t1	nodulin MtN21 /EamA-like transporter family protein	-2.2179	0.000666013
itf07g04710.t1	ATP-citrate lyase A-1	-3.553	0.000680211
itf08g04620.t1	receptor-like protein kinase	-4.95028	0.000707829
itf05g02260.t1	expansin A8	-4.55035	0.000714505
itf01g35470.t4	Calcium-dependent lipid-binding (CaLB domain) family protein	-2.35749	0.00071716
itf03g00970.t1	Gibberellin-regulated family protein	-4.65014	0.000722333
itf02g24770.t1	bromodomain and extraterminal domain protein	-6.04304	0.000732113
itf04g32680.t1	Late embryogenesis abundant (LEA) hydroxyproline-rich glycoprotein family	-2.43723	0.000743076
itf01g31680.t1	Phosphate-responsive 1 family protein	-6.18456	0.000750095
itf05g12200.t1	Haloacid dehalogenase-like hydrolase (HAD) superfamily protein	-3.7431	0.000760174
itf10g23960.t1	Plant basic secretory protein (BSP) family protein	-3.3567	0.000771513
itf04g17500.t1	N-terminal nucleophile aminohydrolases (Ntn hydrolases) superfamily protein	-2.14033	0.000772646
itf15g03740.t1	conserved hypothetical protein	-3.45284	0.000790397
itf15g16310.t1	casein lytic proteinase B4	-2.42993	0.000801929
itf10g10460.t1	Transducin/WD40 repeat-like superfamily protein	-4.19279	0.000802196
itf05g21880.t1	NAD(P)-binding Rossmann-fold superfamily protein	-5.94599	0.000806507
itf05g11870.t1	hypothetical protein	-7.8782	0.000806507
itf12g02870.t2	GATA transcription factor	-2.00236	0.000833437
itf05g23210.t1	hydroxy methylglutaryl CoA reductase	-3.07564	0.000837212
itf14g17040.t1	receptor-like protein kinase-related family protein	-3.41458	0.000840223
itf07g23360.t1	mitochondrial ribosomal protein L51/S25/CI-B8 family protein	-4.61138	0.000848569
itf01g31670.t1	Phosphate-responsive 1 family protein	-2.37373	0.000876243
itf02g04960.t2	Homeodomain-like superfamily protein	-5.40797	0.000879943
itf11g10390.t1	Eukaryotic aspartyl protease family protein	-3.23598	0.000889687
itf05g02050.t2	conserved hypothetical protein	-4.87079	0.000894586
itf04g27850.t1	Phototropic-responsive NPH3 family protein	-4.14287	0.00090402
itf08g17240.t1	S-adenosyl-L-methionine-dependent methyltransferases superfamily protein	-2.1848	0.000911487
itf00g47480.t1	tonneau family protein	-4.89399	0.000943407
itf09g01780.t1	abscisic acid responsive elements-binding factor	-2.587	0.000943407
itf12g05400.t1	methyl esterase	-2.93741	0.000947514
itf04g08350.t1	peptide transporter	-2.94892	0.000965032
itf09g25040.t1	trehalose phosphatase/synthase	-2.69393	0.000973517
itf07g02710.t1	fatty acid desaturase	-2.36892	0.000992207
itf12g20300.t3	Protein kinase protein with adenine nucleotide alpha hydrolases-like domain	-3.47332	0.00100497
itf09g05280.t1	thiazole biosynthetic enzyme, chloroplast (ARA6) (THI1) (THI4)	-2.49168	0.0010052
itf04g06340.t1	IQ-domain	-2.10377	0.00102246
itf03g04270.t1	elicitor-activated gene 3-2	-4.90389	0.00103627
itf12g03580.t2	Protein phosphatase 2C family protein	-2.38186	0.00104625
itf09g22610.t2	long chain base2	-6.91845	0.00106688
itf08g18710.t2	squamosa promoter binding protein-like	-4.02492	0.00106817
itf05g06850.t1	germin	-7.97946	0.00108946
itf11g02840.t1	purple acid phosphatase	-6.00609	0.00109634
itf10g25860.t1	Chitinase family protein	-7.92096	0.00110989
itf04g31230.t1	Major facilitator superfamily protein	-2.05029	0.00111056
itf03g12070.t1	F-box/RNI-like superfamily protein	-2.5897	0.00114081
itf03g10060.t1	Putative WEB family protein At1g65010, chloroplastic	-7.98679	0.00115659
itf00g30510.t1	Subtilase family protein	-2.17571	0.00115808
itf02g18140.t1	DNA binding;ATP binding	-3.37582	0.00121883
itf01g32760.t1	Protein of unknown function (DUF1005)	-2.72816	0.00122076
itf01g12420.t1	transferases;folic acid binding	-2.79463	0.00123964
itf00g21300.t1	xyloglucan endotransglucosylase/hydrolase	-2.02999	0.00123964
itf05g23440.t1	acyl activating enzyme	-5.32867	0.00125157
itf09g03200.t1	hydroxyproline-rich glycoprotein family protein	-5.42816	0.00125309
itf12g22220.t1	Domain of unknown function (DUF966)	-3.99761	0.00126532
itf12g04390.t1	squalene epoxidase	-3.9826	0.00126944
itf02g18830.t2	Tetratricopeptide repeat (TPR)-like superfamily protein	-3.0387	0.00127002
itf13g06130.t1	myo-inositol polyphosphate 5-phosphatase	-2.30252	0.00128658
itf14g00660.t1	glycosyl hydrolase 9B1	-5.2199	0.00130976
itf03g00470.t6	RING domain ligase2	-4.25152	0.00132231
itf15g15570.t1	multidrug resistance-associated protein	-2.37064	0.001342
itf07g18700.t1	galacturonosyltransferase-like	-2.9908	0.00134582
itf13g11860.t1	P-loop containing nucleoside triphosphate hydrolases superfamily protein	-8.36685	0.00134582
itf09g25060.t1	conserved hypothetical protein	-3.80717	0.0013526
itf12g21740.t1	Protein of unknown function (DUF674)	-2.71712	0.00139982
itf15g18550.t1	phloem protein 2-B12	-3.81804	0.00141435
itf12g18730.t2	respiratory burst oxidase protein F	-8.01455	0.00142513
itf07g12840.t1	hypothetical protein	-2.24249	0.00142513
itf01g29330.t1	ARM repeat superfamily protein	-2.70485	0.00144876
itf10g12680.t1	Subtilisin-like serine endopeptidase family protein	-3.15641	0.00147629
itf02g07230.t1	Plant invertase/pectin methylesterase inhibitor superfamily	-3.33757	0.0014908
itf04g10320.t1	glycine-rich protein 3 short isoform	-2.18704	0.00149219
itf10g04010.t1	HMG-box (high mobility group) DNA-binding family protein	-7.05388	0.0015065
itf10g20600.t1	Peroxidase superfamily protein	-6.91485	0.0015065
itf06g22650.t2	serine carboxypeptidase-like	-3.53786	0.00151858
itf12g21900.t1	Protein of unknown function (DUF640)	-2.14617	0.00152857
itf09g03180.t1	hydroxyproline-rich glycoprotein family protein	-4.8251	0.0015547
itf03g05210.t2	P-loop containing nucleoside triphosphate hydrolases superfamily protein	-2.73149	0.0015604
itf07g13100.t2	disease resistance protein (TIR-NBS-LRR class)	-3.23512	0.00158625
itf11g12490.t1	Adenine nucleotide alpha hydrolases-like superfamily protein	-4.20266	0.00158719
itf07g12530.t1	cytochrome P450, family 82, subfamily C, polypeptide	-2.87353	0.00163228
itf15g22990.t1	terpene synthase	-9.30941	0.00166302
itf01g24980.t2	SU(VAR)3-9 homolog	-4.32104	0.00170734
itf05g21860.t1	NAD(P)-binding Rossmann-fold superfamily protein	-2.58279	0.00180027
itf12g07610.t4	aldose 1-epimerase family protein	-2.16271	0.00186481
itf03g22060.t1	NB-ARC domain-containing disease resistance protein	-7.75595	0.00188664
itf11g20690.t2	similar to RCD one	-7.81463	0.00194054
itf01g29800.t1	Glutathione S-transferase family protein	-8.00112	0.0019553
itf06g07980.t2	S-locus lectin protein kinase family protein	-4.01917	0.00195872
itf14g05910.t1	Plant protein of unknown function (DUF247)	-7.74468	0.00197333
itf01g05650.t1	alpha/beta-Hydrolases superfamily protein	-7.73469	0.00197468
itf12g00750.t4	acyl-CoA oxidase	-4.48395	0.00202865
itf04g23330.t8	Inositol hexakisphosphate domain containing protein	-3.25858	0.002041
itf14g04990.t2	alpha/beta-Hydrolases superfamily protein	-7.69266	0.00204275
itf09g03820.t3	Protein of unknown function (DUF778)	-3.30791	0.00207433
itf02g13650.t5	galacturonosyltransferase	-3.24411	0.00207509
itf01g32380.t1	Protein kinase superfamily protein	-2.76341	0.00207565
itf03g30410.t1	cytochrome P450, family 81, subfamily D, polypeptide	-7.86758	0.0021023
itf01g30590.t4	Nucleotide-sugar transporter family protein	-2.15481	0.00210531
itf15g02500.t1	F-box and associated interaction domains-containing protein	-2.39924	0.00213167
itf09g25300.t1	Ankyrin repeat family protein	-4.52081	0.00216404
itf02g13500.t1	cytochrome P450, family 72, subfamily A, polypeptide	-4.0512	0.00218248
itf15g07130.t2	Protein FLX-like	-4.33234	0.00219083
itf10g24120.t1	UDP-glucosyl transferase 73B3	-2.72601	0.00219802
itf03g26500.t1	Peroxidase superfamily protein	-7.7028	0.00222044
itf12g10980.t1	2-oxoglutarate (2OG) and Fe(II)-dependent oxygenase superfamily protein	-7.70825	0.00226015
itf05g24940.t3	Protein of unknown function (DUF707)	-2.44945	0.00226209
itf13g15580.t1	Integrase-type DNA-binding superfamily protein	-3.85694	0.0023057
itf12g22090.t1	ABC-2 type transporter family protein	-5.86525	0.0023111
itf09g08020.t4	conserved hypothetical protein	-8.61307	0.00236035
itf10g09750.t1	galacturonosyltransferase-like	-3.58705	0.00246848
itf07g04540.t3	Copper amine oxidase family protein	-4.28889	0.00247526
itf01g29590.t1	DNAJ heat shock N-terminal domain-containing protein	-3.15129	0.00247762
itf13g06130.t2	myo-inositol polyphosphate 5-phosphatase	-4.06849	0.00254414
itf06g07280.t1	hypothetical protein	-7.56977	0.00262403
itf07g11890.t2	P-loop containing nucleoside triphosphate hydrolases superfamily protein	-6.89781	0.00264797
itf14g14650.t1	hypothetical protein	-5.83264	0.00268071
itf05g23030.t1	conserved hypothetical protein	-4.11874	0.00281429
itf09g06580.t1	Tetraspanin family protein	-2.30349	0.00299794
itf03g21820.t1	Endomembrane protein 70 protein family	-2.0221	0.00301536
itf11g18660.t2	Nucleotide-sugar transporter family protein	-5.72252	0.00301811
itf09g13690.t1	Eukaryotic protein of unknown function (DUF914)	-2.8631	0.00304119
itf06g15870.t1	hypothetical protein	-3.58095	0.00305532
itf02g15950.t3	Domain of unknown function (DUF1995)	-4.67964	0.00306265
itf08g06390.t1	conserved hypothetical protein	-2.1408	0.00314711
itf15g04690.t1	NB-ARC domain-containing disease resistance protein	-3.29722	0.00322749
itf08g01180.t1	hypothetical protein	-2.96262	0.00324887
itf03g23210.t2	TRICHOME BIREFRINGENCE-LIKE	-2.9323	0.00334234
itf13g01880.t1	glutathione S-transferase TAU	-5.13537	0.00334355
itf04g03740.t1	glutathione S-transferase TAU	-8.79812	0.00338236
itf09g01800.t1	plant U-box	-4.23444	0.0034686
itf09g24610.t1	NAD(P)-binding Rossmann-fold superfamily protein	-5.74411	0.00349356
itf09g07190.t1	GDSL-like Lipase/Acylhydrolase superfamily protein	-2.05986	0.00360774
itf08g04750.t1	cytochrome P450, family 81, subfamily D, polypeptide	-5.46655	0.00360909
itf15g12340.t1	histone H2A	-2.64441	0.0036933
itf10g23560.t1	pathogenesis-related gene	-7.5423	0.00371408
itf02g09750.t1	conserved hypothetical protein	-2.87456	0.00374936
itf12g09920.t1	NAD(P)-binding Rossmann-fold superfamily protein	-8.36122	0.00376902
itf09g17300.t2	Family of unknown function (DUF572)	-5.38784	0.00379397
itf09g15660.t1	annexin	-4.80457	0.00384665
itf08g06540.t2	FAD-binding Berberine family protein	-5.26904	0.00388902
itf15g08380.t1	conserved hypothetical protein	-5.63876	0.00398039
itf15g08950.t1	hypothetical protein	-7.55578	0.00408699
itf12g08080.t2	YELLOW STRIPE like	-3.7926	0.00409468
itf05g23340.t4	leucine-rich repeat transmembrane protein kinase family protein	-3.15305	0.00410937
itf09g11770.t1	UDP-glucosyl transferase 89B1	-2.04237	0.00413435
itf14g14470.t3	4-hydroxy-3-methylbut-2-enyl diphosphate synthase	-2.2152	0.00415398
itf02g19350.t1	Gibberellin-regulated family protein	-4.54948	0.00419303
itf04g27440.t1	AGC (cAMP-dependent, cGMP-dependent and protein kinase C) kinase family protein	-4.41217	0.00430647
itf08g09230.t1	cinnamyl alcohol dehydrogenase	-7.52426	0.00430647
itf05g17870.t1	S-adenosyl-L-methionine-dependent methyltransferases superfamily protein	-2.54824	0.00432795
itf11g10710.t1	Stress up-regulated Nod 19 domain containing protein	-4.437	0.00434959
itf05g09220.t1	hypothetical protein	-7.50727	0.00441653
itf01g25620.t2	RING/FYVE/PHD zinc finger superfamily protein	-7.40962	0.00446235
itf11g14230.t1	transducin family protein / WD-40 repeat family protein	-7.26189	0.00448202
itf02g26180.t1	Thionin-like protein	-3.96404	0.00448391
itf07g10270.t1	homolog of yeast STE14 A	-7.34339	0.00451083
itf05g18930.t1	CAP160 protein	-5.7166	0.00457353
itf14g03860.t1	Disease resistance protein (CC-NBS-LRR class) family	-2.09768	0.00458498
itf11g07550.t1	Pectin lyase-like superfamily protein	-2.05959	0.00460576
itf04g32300.t1	transmembrane kinase	-2.2744	0.00467361
itf05g11980.t1	DUF1475 domain containing protein	-4.50899	0.00468418
itf06g18210.t1	Nucleoside diphosphate kinase family protein	-2.33002	0.004695
itf07g06760.t19	MAP kinase	-5.72022	0.00478666
itf05g22450.t1	UDP-Glycosyltransferase superfamily protein	-3.65366	0.00480037
itf06g21650.t5	alpha/beta-Hydrolases superfamily protein	-7.52668	0.00480422
itf12g18030.t1	TRICHOME BIREFRINGENCE-LIKE	-2.71792	0.00482083
itf10g19290.t1	Cysteine proteinases superfamily protein	-2.32573	0.00485292
itf15g23000.t1	terpene synthase	-7.08624	0.00501246
itf01g16720.t1	plant natriuretic peptide A	-2.20727	0.00503287
itf12g07530.t1	hypothetical protein	-3.20851	0.00510876
itf06g01170.t3	Homeobox-leucine zipper family protein / lipid-binding START domain-containing protein	-4.86952	0.00511135
itf14g07180.t2	APR-like	-7.00248	0.00511937
itf12g09800.t1	Concanavalin A-like lectin protein kinase family protein	-3.08882	0.00526615
itf01g24450.t1	purple acid phosphatase	-2.61064	0.00526896
itf05g26580.t1	FASCICLIN-like arabinogalactan	-2.33837	0.00526975
itf11g10440.t2	magnesium transporter	-5.63476	0.00537529
itf10g22630.t2	light harvesting complex photosystem II subunit	-2.05346	0.00540179
itf09g05100.t1	ATPase, F1 complex, gamma subunit protein	-2.06879	0.00540179
itf03g15550.t1	glycerol-3-phosphate acyltransferase	-8.30902	0.00541824
itf09g03170.t1	hydroxyproline-rich glycoprotein family protein	-8.69004	0.00544456
itf08g08610.t2	DHBP synthase RibB-like alpha/beta domain	-3.15777	0.00547212
itf09g08060.t4	B-box type zinc finger protein with CCT domain	-5.43699	0.00555649
itf08g03400.t1	glyoxal oxidase-related protein	-5.52832	0.00572442
itf03g15910.t2	RAB GTPase homolog 8A	-5.50415	0.00577874
itf09g07350.t1	Tetratricopeptide repeat (TPR)-like superfamily protein	-2.15556	0.00579116
itf05g11700.t2	Putative WEB family protein At1g65010, chloroplastic	-3.3953	0.00585164
itf01g19520.t2	Core-2/I-branching beta-1,6-N-acetylglucosaminyltransferase family protein	-2.63434	0.00588321
itf14g18610.t1	conserved hypothetical protein	-6.87828	0.00588466
itf04g06390.t1	hypothetical protein	-2.71631	0.00590983
itf05g22470.t1	UDP-Glycosyltransferase superfamily protein	-7.25329	0.00597279
itf13g09790.t1	hypothetical protein	-4.5514	0.00598793
itf10g15900.t1	hypothetical protein	-3.92909	0.00605473
itf09g08440.t1	FAD-binding Berberine family protein	-8.5962	0.00606698
itf13g16570.t3	P-loop containing nucleoside triphosphate hydrolases superfamily protein	-6.94343	0.00608814
itf08g14810.t1	Pectin lyase-like superfamily protein	-2.43905	0.0062437
itf03g01000.t1	zinc finger (AN1-like) family protein	-3.13922	0.00646297
itf13g20890.t4	Signal transduction histidine kinase, hybrid-type, ethylene sensor	-2.41545	0.00650005
itf03g01960.t2	ABI five binding protein	-2.72874	0.00650979
itf01g32100.t1	conserved hypothetical protein	-2.25579	0.00650979
itf14g04210.t1	MLP-like protein	-4.08526	0.00652792
itf03g01150.t1	glucosyl transferase family	-4.26165	0.00662764
itf08g18190.t1	DNA polymerase alpha	-2.08176	0.00672819
itf05g03660.t2	chromatin remodeling factor CHD3 (PICKLE)	-7.15974	0.00697032
itf10g23820.t1	NAD(P)-binding Rossmann-fold superfamily protein	-4.33066	0.00707846
itf10g22850.t2	dicarboxylate transport 2.1	-4.08438	0.00712987
itf14g06090.t3	Plant protein of unknown function (DUF247)	-7.31431	0.00721673
itf03g23740.t2	Translation initiation factor 3 protein	-6.90532	0.00726144
itf12g09960.t1	NAD(P)-binding Rossmann-fold superfamily protein	-6.78668	0.00728243
itf14g03390.t1	NAD(P)-linked oxidoreductase superfamily protein	-7.31145	0.0073456
itf06g19530.t2	Cytochrome c oxidase assembly protein COX16 domain containing protein	-5.15059	0.00736124
itf06g25160.t2	Phosphoglycerate mutase family protein	-5.01128	0.00738386
itf07g01080.t1	conserved hypothetical protein	-2.49348	0.00739765
itf04g27550.t1	ILI1 binding bHLH	-4.17585	0.00751402
itf02g25640.t1	hypothetical protein	-5.18353	0.00753909
itf12g05780.t1	alpha/beta-Hydrolases superfamily protein	-7.23961	0.00755937
itf15g21850.t1	ankyrin repeat family protein	-2.3381	0.00756675
itf03g26260.t1	hypothetical protein	-3.95906	0.00756707
itf09g06850.t1	VQ motif-containing protein	-5.4746	0.00766831
itf05g20630.t1	SGNH hydrolase-type esterase superfamily protein	-2.60785	0.00792379
itf14g17080.t1	auxin-responsive family protein	-3.08931	0.00793016
itf01g02490.t1	cleavage and polyadenylation specificity factor 73-I	-5.42661	0.0079313
itf14g17330.t1	conserved hypothetical protein	-7.33399	0.00796044
itf03g02950.t3	SWIB complex BAF60b domain-containing protein	-8.06619	0.00810017
itf06g19000.t2	transcription factor jumonji (jmjC) domain-containing protein	-3.34269	0.00835395
itf03g18660.t1	Phosphorylase superfamily protein	-6.06707	0.00836567
itf13g03800.t1	phospholipase D beta	-2.05123	0.00851829
itf14g07430.t1	2-oxoglutarate (2OG) and Fe(II)-dependent oxygenase superfamily protein	-7.45603	0.00853982
itf12g03860.t1	DUF4228 domain containing protein	-3.5166	0.00863046
itf00g03630.t1	reversibly glycosylated polypeptide	-4.06574	0.00876994
itf04g22930.t1	hypothetical protein	-2.28894	0.00884157
itf08g12370.t1	matrix metalloproteinase	-3.71011	0.00888644
itf03g00910.t2	5'-3' exonuclease family protein	-5.59323	0.00909587
itf05g25270.t1	beta glucosidase	-5.26121	0.00931057
itf11g10390.t2	Eukaryotic aspartyl protease family protein	-7.13337	0.00938921
itf08g05220.t1	growth-regulating factor	-4.84565	0.00941103
itf03g17620.t1	MAP kinase kinase	-2.08755	0.00946986
itf12g00510.t1	Cytochrome P450 superfamily protein	-4.59515	0.0094985
itf08g04050.t1	Transducin/WD40 repeat-like superfamily protein	-4.20557	0.00950289
itf15g02980.t1	polygalacturonase inhibiting protein	-2.02933	0.0095124
itf03g27070.t4	Peptidase C78, ubiquitin fold modifier-specific peptidase 1/	-7.08369	0.00965842
itf02g14890.t1	hypothetical protein	-3.70966	0.00967588
itf12g23920.t1	E2F target gene	-2.00679	0.00968584
itf14g07250.t1	phytochromobilin:ferredoxin oxidoreductase, chloroplast / phytochromobilin synthase (HY2)	-4.89685	0.00970152
itf15g04120.t1	Ankyrin repeat family protein / BTB/POZ domain-containing protein	-7.07371	0.00971203
itf04g27160.t2	ubiquitin-associated (UBA)/TS-N domain-containing protein	-3.62785	0.00976856
itf10g19990.t2	Protein kinase superfamily protein	-2.00454	0.00978417
itf04g17400.t1	hypothetical protein	-7.20515	0.00992458

## Sheet: Supplemental Table 10
Table S10: Upregulated genes between the weevil inoculation plots of Kyushu No. 166 (K166) and Tamayutaka.
Gene ID	Gene annotation	logFC	FDR
itf03g28470.t1	NB-ARC domain-containing disease resistance protein	9.09732	1.94876e-33
itf04g33900.t2	NIMA-related kinase	8.60157	2.49878e-22
itf06g20040.t1	Eukaryotic aspartyl protease family protein	8.13764	3.4602e-19
itf04g23720.t1	DOMAIN OF UNKNOWN FUNCTION 724	7.37193	3.93016e-18
itf07g07140.t1	Heavy metal transport/detoxification superfamily protein	5.2668	2.96728e-17
itf00g39470.t1	TOPLESS-related	7.93763	4.57455e-17
itf10g25840.t1	hypothetical protein	8.3909	3.6263e-16
itf02g14290.t1	cytochrome P450, family 72, subfamily A, polypeptide	5.50342	4.50047e-16
itf08g01660.t2	CheY-like two-component responsive regulator family protein	4.02123	1.13264e-15
itf10g21790.t2	Protein kinase superfamily protein	7.0876	1.20417e-15
itf04g33900.t1	NIMA-related kinase	5.52953	1.53177e-15
itf10g21790.t1	Protein kinase superfamily protein	6.93374	1.36645e-14
itf14g19170.t1	Peroxidase superfamily protein	6.44423	2.47517e-14
itf04g24460.t1	TSPO(outer membrane tryptophan-rich sensory protein)-related	4.79366	5.18469e-14
itf13g20400.t4	Plant protein of unknown function (DUF247)	10.6006	8.71683e-14
itf03g21110.t1	receptor like protein	3.20326	2.44888e-13
itf01g06470.t1	DNA-binding bromodomain-containing protein	3.17461	2.2278e-12
itf14g05900.t1	Plant protein of unknown function domain containing protein	4.27585	2.90939e-12
itf07g02560.t1	TMV resistance protein N	5.59863	6.46124e-12
itf04g21390.t1	Leucine-rich receptor-like protein kinase family protein	3.60658	1.13152e-11
itf03g21380.t2	Leucine-rich repeat family protein	3.10877	2.89143e-11
itf03g00770.t1	hypothetical protein	3.30275	5.9255e-11
itf09g05600.t1	Terpenoid cyclases/Protein prenyltransferases superfamily protein	5.26992	6.15273e-11
itf01g02240.t1	hypothetical protein	10.665	3.26166e-10
itf09g25980.t1	homeobox protein	4.50755	3.61586e-10
itf14g11270.t1	cytochrome P450, family 76, subfamily C, polypeptide	3.78904	4.99295e-10
itf09g25590.t1	NB-ARC domain-containing disease resistance protein	6.44308	7.48731e-10
itf07g15500.t1	hypothetical protein	7.55647	8.64483e-10
itf07g02350.t1	TOPLESS-related	5.70518	1.02219e-09
itf04g18930.t2	MIF4G domain-containing protein / MA3 domain-containing protein	9.38352	1.19138e-09
itf06g19000.t2	transcription factor jumonji (jmjC) domain-containing protein	5.41041	1.57388e-09
itf11g19840.t1	Sieve element occlusion C-terminus domain containing protein	10.5798	1.89268e-09
itf00g30480.t1	NB-ARC domain-containing disease resistance protein	8.21804	1.99557e-09
itf01g06220.t1	Leucine-rich repeat transmembrane protein kinase	4.48599	2.17243e-09
itf07g02500.t4	Transcription initiation factor TFIIE, beta subunit	7.08066	2.42736e-09
itf06g05900.t2	Actin-binding FH2 (Formin Homology) protein	8.17834	3.41179e-09
itf01g02000.t1	Galactose oxidase/kelch repeat superfamily protein	2.35496	4.26668e-09
itf14g11260.t1	cytochrome P450, family 76, subfamily C, polypeptide	3.29952	4.65809e-09
itf07g07660.t1	myb domain protein	3.1331	7.67561e-09
itf09g05620.t1	terpene synthase-like sequence-1,8-cineole	10.3037	8.25767e-09
itf03g24070.t2	Tetratricopeptide repeat (TPR)-like superfamily protein	9.69346	1.09836e-08
itf07g23620.t1	actin binding	3.62607	1.26048e-08
itf02g26400.t1	P-loop containing nucleoside triphosphate hydrolases superfamily protein	5.77051	1.46367e-08
itf11g19560.t1	Leucine-rich repeat protein kinase family protein	3.53516	1.54574e-08
itf01g14700.t1	Myb/SANT-like DNA-binding domain containing protein	10.2906	1.60237e-08
itf07g05110.t1	Zinc finger C-x8-C-x5-C-x3-H type family protein	2.26513	1.92379e-08
itf12g25530.t1	SKP1-like	3.64737	2.10647e-08
itf07g02350.t2	TOPLESS-related	4.1968	2.41476e-08
itf05g06510.t2	NB-ARC domain-containing disease resistance protein	4.29035	3.73529e-08
itf04g02960.t1	Protein kinase superfamily protein	2.22414	4.31995e-08
itf08g01590.t2	pleckstrin homology (PH) domain-containing protein	4.20046	4.31995e-08
itf13g14640.t1	Disease resistance protein (CC-NBS-LRR class) family	10.2629	4.36868e-08
itf07g06920.t1	MLP-like protein	3.60773	4.65174e-08
itf15g22210.t1	NB-ARC domain-containing disease resistance protein	8.5686	4.88802e-08
itf07g07090.t1	myb domain protein	10.5304	5.07366e-08
itf01g06360.t1	Leucine-rich repeat transmembrane protein kinase	2.8465	5.07366e-08
itf00g08080.t1	Disease resistance protein (TIR-NBS-LRR class) family	6.84418	5.16808e-08
itf12g00080.t1	autoinhibited Ca(2+)-ATPase	3.69954	6.07523e-08
itf13g12970.t1	UDP-Glycosyltransferase superfamily protein	3.66829	6.09681e-08
itf11g03010.t1	rhamnose biosynthesis	3.32501	7.23603e-08
itf08g12830.t1	Homeodomain-like superfamily protein	8.98262	8.1845e-08
itf08g13270.t1	Mitochondrial transcription termination factor family protein	10.1503	1.00781e-07
itf11g04540.t1	two-pore channel	2.67741	1.16437e-07
itf09g25610.t1	NB-ARC domain-containing disease resistance protein	7.78033	1.30852e-07
itf01g19340.t2	COP1-interacting protein	4.81663	1.79721e-07
itf09g16210.t1	HAD-superfamily hydrolase, subfamily IG, 5'-nucleotidase	2.06428	2.57209e-07
itf06g09930.t1	Major facilitator superfamily protein	5.72423	3.54652e-07
itf10g11470.t7	Tetratricopeptide repeat (TPR)-like superfamily protein	4.1425	3.54652e-07
itf05g05070.t2	cell division cycle	8.6152	4.17238e-07
itf00g12320.t1	Myb/SANT-like DNA-binding domain containing protein	3.5898	4.61033e-07
itf11g04270.t1	Zinc finger C-x8-C-x5-C-x3-H type family protein	2.76567	4.77798e-07
itf01g08190.t3	ABC-2 type transporter family protein	8.30037	5.07361e-07
itf01g24270.t1	bZIP transcription factor family protein	7.73115	5.09602e-07
itf12g25810.t1	Leucine-rich repeat protein kinase family protein	4.59863	5.39841e-07
itf08g00390.t1	PAS domain-containing protein tyrosine kinase family protein	2.30834	6.10578e-07
itf05g10630.t2	general regulatory factor	5.63606	7.59267e-07
itf11g00100.t1	FANCI solenoid 4 domain containing protein	4.42226	7.8364e-07
itf04g10600.t1	UDP-Glycosyltransferase superfamily protein	3.09541	8.85526e-07
itf07g20460.t2	RING/U-box superfamily protein	2.41847	1.02037e-06
itf06g20490.t1	cytochrome P450, family 76, subfamily C, polypeptide	2.87362	1.03187e-06
itf07g22580.t2	Mitochondrial transcription termination factor family protein	5.10327	1.03947e-06
itf04g10440.t1	UDP-Glycosyltransferase superfamily protein	2.76163	1.2997e-06
itf01g23410.t1	SEC14-like	6.49426	1.2997e-06
itf05g07700.t1	conserved hypothetical protein	9.80155	1.596e-06
itf09g02300.t1	conserved hypothetical protein	3.94571	1.87851e-06
itf06g24190.t1	K-box region and MADS-box transcription factor family protein	3.86347	1.87851e-06
itf11g03610.t1	phosphoenolpyruvate carboxylase	2.33647	2.03851e-06
itf05g05070.t1	cell division cycle	9.62507	2.08232e-06
itf12g22360.t2	UDP-XYL synthase	5.58898	2.11318e-06
itf13g14040.t1	myb domain protein	3.42874	2.57194e-06
itf01g08560.t1	ARM repeat superfamily protein	2.27994	2.59299e-06
itf05g05520.t3	SART-1 family	3.48096	2.62459e-06
itf09g05580.t1	Terpenoid cyclases/Protein prenyltransferases superfamily protein	3.94237	2.99822e-06
itf01g34730.t2	conserved hypothetical protein	4.42075	4.26428e-06
itf02g08560.t2	Pleckstrin homology (PH) and lipid-binding START domains-containing protein	4.07229	4.98143e-06
itf01g14920.t1	Lactoylglutathione lyase / glyoxalase I family protein	2.72945	6.13564e-06
itf06g20580.t2	growth-regulating factor	9.58997	8.30552e-06
itf14g20060.t2	Zinc finger (CCCH-type/C3HC4-type RING finger) family protein	2.07941	8.64394e-06
itf06g20470.t1	cytochrome P450, family 76, subfamily C, polypeptide	2.34559	9.54003e-06
itf13g20400.t2	Plant protein of unknown function (DUF247)	8.09867	9.67371e-06
itf04g07610.t1	Serine protease inhibitor, potato inhibitor I-type family protein	2.65926	1.03287e-05
itf03g19220.t2	Serinc-domain containing serine and sphingolipid biosynthesis protein	3.16233	1.19649e-05
itf04g18170.t1	Protein of unknown function (DUF581)	2.43636	1.2149e-05
itf08g17720.t1	Acyl-CoA N-acyltransferases (NAT) superfamily protein	9.52671	1.27576e-05
itf01g06350.t1	Leucine-rich repeat transmembrane protein kinase	5.31118	1.52294e-05
itf12g19810.t2	ABC transporter family protein	2.31465	1.59085e-05
itf13g02010.t1	Major facilitator superfamily protein	2.05281	1.62074e-05
itf08g07780.t1	hypothetical protein	4.8828	1.66377e-05
itf11g21380.t7	L-fucokinase/GDP-L-fucose pyrophosphorylase	7.15816	1.78174e-05
itf05g05520.t2	SART-1 family	4.09814	1.81571e-05
itf04g17620.t1	pyruvate orthophosphate dikinase	2.72028	1.96974e-05
itf11g01030.t3	SMAD/FHA domain-containing protein	2.26872	2.22736e-05
itf04g18180.t1	NSP-interacting kinase	4.67364	2.22736e-05
itf15g22030.t1	Disease resistance protein (CC-NBS-LRR class) family	3.62294	2.24139e-05
itf05g00920.t1	homolog of Medicago truncatula MTN3	6.60219	2.43948e-05
itf02g26820.t1	Late embryogenesis abundant protein (LEA) family protein	5.53948	2.54577e-05
itf07g06840.t1	Polyketide cyclase/dehydrase and lipid transport superfamily protein	2.81962	2.7119e-05
itf03g25450.t1	hypothetical protein	6.47684	2.79559e-05
itf15g17910.t1	GDSL-like Lipase/Acylhydrolase superfamily protein	3.19407	3.00449e-05
itf08g01330.t1	2-oxoglutarate (2OG) and Fe(II)-dependent oxygenase superfamily protein	2.25546	3.03941e-05
itf11g19990.t1	Pentatricopeptide repeat (PPR) superfamily protein	4.89217	3.28059e-05
itf13g03950.t1	NB-ARC domain-containing disease resistance protein	2.93298	3.48942e-05
itf13g18740.t1	endoplasmic reticulum retention defective 2B	9.32037	3.49078e-05
itf10g06760.t1	Argonaute family protein	9.32131	3.49301e-05
itf01g21950.t2	telomere repeat binding factor	6.80946	3.50358e-05
itf12g04800.t2	Pentatricopeptide repeat (PPR) superfamily protein	7.84149	3.71367e-05
itf14g08470.t1	Putative glycosyl hydrolase of unknown function (DUF1680)	2.23153	4.14982e-05
itf01g01080.t1	Ankyrin repeat family protein	4.26465	4.21175e-05
itf03g05120.t1	glutathione S-transferase F11	4.52058	4.21325e-05
itf09g05550.t1	Sulfite exporter TauE/SafE family protein	2.15181	4.47718e-05
itf00g32680.t1	auxin-induced protein	2.06479	5.24208e-05
itf03g21710.t1	NB-ARC domain-containing disease resistance protein	6.0609	5.69171e-05
itf01g24980.t5	SU(VAR)3-9 homolog	2.03672	6.00361e-05
itf09g22030.t1	conserved hypothetical protein	3.72308	6.71534e-05
itf13g15010.t2	NAD(P)-binding Rossmann-fold superfamily protein	3.1492	6.83636e-05
itf08g02940.t4	repressor of lrx1	9.02827	6.83636e-05
itf11g10420.t2	Protein phosphatase 2C family protein	2.15906	7.10141e-05
itf06g24190.t2	K-box region and MADS-box transcription factor family protein	5.96295	7.36868e-05
itf06g17460.t1	HD-ZIP IV family of homeobox-leucine zipper protein with lipid-binding START domain	3.60653	7.52531e-05
itf12g26220.t2	Ribonuclease P protein subunit P38-related	2.31319	8.38189e-05
itf01g24620.t1	UDP-Glycosyltransferase superfamily protein	3.44739	8.70961e-05
itf09g09520.t1	ferretin	2.12528	8.85565e-05
itf06g09940.t1	Major facilitator superfamily protein	9.05574	8.87779e-05
itf05g13390.t1	Rad21/Rec8-like family protein	5.5684	9.21185e-05
itf03g21380.t3	Leucine-rich repeat family protein	2.13703	9.48141e-05
itf12g20410.t5	Protein kinase superfamily protein	8.53173	9.76096e-05
itf10g02390.t1	GDSL-like Lipase/Acylhydrolase superfamily protein	9.06478	0.000112988
itf14g18320.t1	indole-3-acetic acid	9.749	0.000125524
itf03g03830.t1	Cyclin D2;1	4.29952	0.000142997
itf12g05820.t1	myb domain protein	9.08492	0.000143627
itf03g02840.t1	Transcriptional factor B3 family protein	9.10271	0.000145933
itf11g03060.t1	Ribosomal protein L18ae family	4.77567	0.000147129
itf03g14010.t3	zinc ion binding;DNA binding;helicases;ATP binding;nucleic acid binding	6.70309	0.000155538
itf10g05850.t2	Nucleic acid-binding, OB-fold-like protein	9.11515	0.00018216
itf10g05840.t1	Nucleic acid-binding, OB-fold-like protein	9.11515	0.000182597
itf03g21750.t1	NB-ARC domain-containing disease resistance protein	5.18639	0.00018881
itf09g05580.t2	terpene synthase-like sequence-1,8-cineole	9.13613	0.000226453
itf01g08560.t2	ARM repeat superfamily protein	2.06973	0.000242094
itf09g16920.t1	Leucine-rich repeat (LRR) family protein	2.6557	0.000248712
itf11g03800.t1	cytochrome P450, family 72, subfamily A, polypeptide	2.11976	0.000249075
itf00g04820.t1	NB-ARC domain-containing disease resistance protein	5.44925	0.000287568
itf00g18870.t1	Transducin/WD40 repeat-like superfamily protein	8.37292	0.000289959
itf00g49710.t1	hypothetical protein	3.19766	0.00029367
itf10g25260.t1	NAD(P)-linked oxidoreductase superfamily protein	9.01121	0.000300203
itf01g32730.t1	similar to RCD one	4.24923	0.000319502
itf02g08560.t4	Pleckstrin homology (PH) and lipid-binding START domains-containing protein	5.39266	0.000321284
itf04g19250.t1	Myb/SANT-like DNA-binding domain containing protein	6.01101	0.000321468
itf02g24380.t1	DUF313 domain containing protein	9.08356	0.000330216
itf03g02940.t1	Reticulan like protein B13	4.58747	0.000333029
itf04g31420.t3	ARM repeat superfamily protein	7.92623	0.000351025
itf09g05650.t1	terpene synthase	8.77554	0.000376995
itf01g36390.t1	zinc ion binding;nucleic acid binding	4.79317	0.000389865
itf03g21380.t1	Leucine-rich repeat family protein	2.45634	0.000393684
itf01g34330.t1	cytochrome P450, family 82, subfamily C, polypeptide	6.05757	0.000396993
itf09g24960.t1	NB-ARC domain-containing disease resistance protein	3.40638	0.000448678
itf07g02360.t1	hypothetical protein	2.83045	0.000453901
itf09g02450.t6	DNA/RNA polymerases superfamily protein	6.97488	0.000465007
itf03g25210.t2	lon protease	5.94417	0.000465118
itf07g03230.t1	FAD-binding Berberine family protein	2.75469	0.000495055
itf14g10370.t1	F-box/RNI-like superfamily protein	6.665	0.000499636
itf11g08080.t2	Pyridoxamine 5'-phosphate oxidase family protein	8.70174	0.000504546
itf09g18360.t1	cytochrome P450, family 88, subfamily A, polypeptide	2.21288	0.000516551
itf01g18420.t1	Heavy metal transport/detoxification superfamily protein	2.00513	0.000534197
itf03g20470.t4	NB-ARC domain-containing disease resistance protein	3.73738	0.000539321
itf03g19220.t3	Serinc-domain containing serine and sphingolipid biosynthesis protein	4.85708	0.000540524
itf02g11060.t1	cellulose synthase-like B4	2.55089	0.000544556
itf10g07890.t1	NB-ARC domain-containing disease resistance protein	3.08221	0.000566133
itf02g26280.t2	centromere protein C	2.03519	0.000581108
itf04g13100.t3	lipid phosphate phosphatase	7.53124	0.000595446
itf01g10570.t1	Nucleotide-diphospho-sugar transferases superfamily protein	3.67146	0.00072687
itf07g02380.t2	disease resistance protein (TIR-NBS-LRR class), putative	2.26324	0.000739501
itf07g23350.t1	FAD/NAD(P)-binding oxidoreductase family protein	8.70949	0.00074185
itf03g00450.t2	RNA-binding (RRM/RBD/RNP motifs) family protein	8.63886	0.000761213
itf07g22580.t1	Mitochondrial transcription termination factor family protein	3.02848	0.000804824
itf01g02410.t1	Phosphatidylinositol-4-phosphate 5-kinase family protein	2.52312	0.000809186
itf09g07220.t1	hypothetical protein	4.17696	0.00082725
itf06g16620.t1	tryptophan synthase beta-subunit	4.32323	0.000827452
itf00g05800.t1	hypothetical protein	6.56502	0.000829416
itf04g34280.t1	NB-ARC domain-containing disease resistance protein	3.69732	0.000854732
itf07g21700.t1	Argonaute family protein	3.94956	0.000861586
itf02g26610.t1	sulfate transmembrane transporters	2.12156	0.000879129
itf15g05190.t2	PQ-loop repeat family protein / transmembrane family protein	2.98396	0.000919412
itf03g01290.t1	Pectate lyase family protein	2.41955	0.000946336
itf10g00490.t2	vesicle associated protein	2.22623	0.000958973
itf15g05890.t2	Lung seven transmembrane receptor family protein	3.65643	0.000961652
itf07g01500.t1	F-box family protein	2.02429	0.000964183
itf09g24770.t1	NB-ARC domain-containing disease resistance protein	2.91162	0.000988438
itf15g19190.t3	Phox (PX) domain-containing protein	2.53228	0.00108026
itf00g30490.t1	NB-ARC domain-containing disease resistance protein	8.53818	0.00108026
itf14g00170.t1	Plant protein of unknown function domain containing protein	3.22006	0.00108572
itf11g09470.t1	magnesium transporter	8.6585	0.00110331
itf03g21740.t1	NB-ARC domain-containing disease resistance protein	8.63924	0.00113179
itf07g06820.t1	MLP-like protein	3.27398	0.00113799
itf07g00590.t2	NTM1-like	2.91456	0.00123868
itf12g22780.t3	AT-hook protein of GA feedback	8.62853	0.00127934
itf08g00640.t2	Sodium Bile acid symporter family	8.17359	0.00128935
itf01g24460.t1	N-acetyltransferases;N-acetyltransferases	4.44589	0.00131777
itf05g17040.t1	alpha/beta-Hydrolases superfamily protein	2.15311	0.00137604
itf12g14420.t1	Myb/SANT-like DNA-binding domain containing protein	6.25001	0.00137839
itf11g18400.t3	DEK domain-containing chromatin associated protein	2.51884	0.00138392
itf08g07260.t1	Transducin family protein / WD-40 repeat family protein	2.4577	0.00138392
itf08g09970.t1	GRAS family transcription factor	2.92167	0.00139075
itf11g11380.t1	ATP binding microtubule motor family protein	3.60006	0.00146985
itf14g19080.t5	Protein kinase family protein	6.77673	0.00146985
itf06g15760.t3	D6 protein kinase like	2.74954	0.00148634
itf05g01640.t1	Late embryogenesis abundant protein (LEA) family protein	8.63998	0.00151297
itf15g22210.t2	NB-ARC domain-containing disease resistance protein	7.02897	0.00151546
itf06g10480.t1	C2H2-like zinc finger protein	2.64518	0.00154889
itf09g24980.t1	NB-ARC domain-containing disease resistance protein	4.07449	0.00155981
itf03g14920.t2	Transmembrane amino acid transporter family protein	4.14946	0.00162832
itf12g12850.t1	Tryptophan/tyrosine permease	3.634	0.0016704
itf01g06480.t1	DNA-binding bromodomain-containing protein	4.61257	0.00167941
itf07g02560.t2	TMV resistance protein N	3.95754	0.00173099
itf11g08370.t1	HSP20-like chaperones superfamily protein	2.63856	0.00179628
itf13g17750.t2	hypothetical protein	7.03783	0.00179628
itf05g04040.t4	PSF2	3.04862	0.0018301
itf08g17710.t2	TAF RNA Polymerase I subunit A domain containing protein	2.11471	0.00183103
itf08g07760.t2	Dof-type zinc finger DNA-binding family protein	8.08565	0.00184603
itf10g00300.t5	Transducin/WD40 repeat-like superfamily protein	8.38213	0.00186125
itf04g07570.t1	S-adenosyl-L-homocysteine hydrolase	5.45808	0.00187883
itf14g11240.t3	general transcription factor II H2	2.53887	0.00188929
itf04g07950.t1	RmlC-like cupins superfamily protein	3.8915	0.00191423
itf13g20630.t1	indole-3-acetic acid	4.20972	0.00191944
itf08g05600.t2	Inositol 1,3,4-trisphosphate 5/6-kinase family protein	8.56204	0.00204324
itf06g20140.t1	zinc finger protein	2.30407	0.00204324
itf03g07890.t1	conserved hypothetical protein	3.51887	0.00204602
itf03g20730.t2	Disease resistance protein (CC-NBS-LRR class) family	2.67038	0.00207904
itf05g06500.t2	Disease resistance protein (CC-NBS-LRR class) family	2.49288	0.00217405
itf10g00340.t2	Major facilitator superfamily protein	3.46157	0.00217405
itf03g15580.t1	RING/U-box superfamily protein	3.26035	0.00232448
itf07g06580.t1	receptor-like kinase	2.77918	0.00239935
itf15g05190.t1	PQ-loop repeat family protein / transmembrane family protein	2.28009	0.00243166
itf03g07120.t6	Protein of unknown function (DUF726)	3.78678	0.00243665
itf11g09320.t2	conserved hypothetical protein	6.37789	0.00244428
itf10g05850.t1	Nucleic acid-binding, OB-fold-like protein	8.44244	0.00247411
itf13g02860.t2	dihydroflavonol 4-reductase-like1	5.70783	0.00255269
itf04g31560.t1	demeter-like	8.40748	0.00256697
itf12g10410.t1	proteasome inhibitor-related	6.30057	0.00259796
itf07g11750.t1	tyrosylprotein sulfotransferase	2.14978	0.00272154
itf15g10200.t1	hypothetical protein	2.59197	0.00277065
itf05g25120.t1	Zinc finger C-x8-C-x5-C-x3-H type family protein	2.42004	0.00282472
itf04g27410.t1	Protein of unknown function (DUF506)	2.06753	0.00282472
itf10g09370.t1	hypothetical protein	4.62961	0.0029075
itf09g27270.t1	Remorin family protein	2.20744	0.0029643
itf14g07820.t2	Cation efflux family protein	7.36419	0.00307292
itf12g20410.t6	Protein kinase superfamily protein	8.36626	0.00315376
itf07g20460.t3	Ring/U-Box superfamily protein	4.16704	0.00318895
itf12g18820.t1	1-aminocyclopropane-1-carboxylic acid (acc) synthase	8.35354	0.00321947
itf07g00010.t1	Prolyl oligopeptidase family protein	4.45098	0.00339457
itf00g02880.t1	hypothetical protein	8.50878	0.00362933
itf04g25850.t3	glutathione reductase	8.34468	0.00365886
itf05g05580.t1	pentatricopeptide (PPR) repeat-containing protein	2.00481	0.0037955
itf02g02950.t1	RING/FYVE/PHD zinc finger superfamily protein	5.2817	0.0038913
itf03g16520.t1	phosphoenolpyruvate carboxylase kinase	2.20467	0.0040044
itf06g20180.t2	sister chromatid cohesion 1 protein	5.66262	0.00402058
itf13g22150.t1	hypothetical protein	8.27201	0.00413202
itf01g12920.t2	chloride channel D	6.80442	0.00414468
itf00g02890.t1	hypothetical protein	8.11388	0.00419152
itf10g22430.t3	sequence-specific DNA binding transcription factors	2.79522	0.0042524
itf15g06660.t1	long-chain acyl-CoA synthetase	2.02414	0.00436239
itf07g14960.t1	ubiquitin-activating enzyme	2.27457	0.00444117
itf04g12700.t3	Protein of unknown function (DUF833)	3.11802	0.00446147
itf03g20600.t2	Protein kinase superfamily protein	5.8464	0.00453322
itf09g08130.t2	NPR1-like protein	4.35052	0.00463522
itf09g01760.t1	nitrite reductase	2.08832	0.00463588
itf00g13720.t2	NAD(P)-binding Rossmann-fold superfamily protein	6.87531	0.00477246
itf09g24870.t1	NB-ARC domain-containing disease resistance protein	5.84861	0.00478145
itf14g00890.t1	Heavy metal transport/detoxification superfamily protein	2.05932	0.00478665
itf08g12830.t3	Homeodomain-like superfamily protein	3.84706	0.0048613
itf03g24500.t3	Homeodomain-like superfamily protein	5.0552	0.00499029
itf06g13300.t2	Biotin/lipoate A/B protein ligase family	5.39424	0.00513086
itf04g34380.t4	histone-lysine N-methyltransferase ASHH3	7.92199	0.00530017
itf06g01160.t2	WD-40 repeat family protein / notchless protein, putative	7.77827	0.00533293
itf15g09600.t3	U5 small nuclear ribonucleoprotein helicase, putative	2.5766	0.00541668
itf10g25690.t1	Transmembrane amino acid transporter family protein	7.16312	0.00547472
itf11g11650.t1	Protein of unknown function (DUF760)	7.50943	0.0057137
itf14g11670.t1	NAD+ ADP-ribosyltransferases;NAD+ ADP-ribosyltransferases	3.34474	0.00578303
itf13g07310.t1	conserved hypothetical protein	6.11413	0.00578782
itf09g05410.t2	cysteine-rich RLK (RECEPTOR-like protein kinase)	3.09413	0.00584686
itf01g06590.t3	Kinase-related protein of unknown function (DUF1296)	3.01107	0.00586793
itf04g26770.t1	conserved hypothetical protein	3.60279	0.00598125
itf05g07250.t1	homology to ABI2	2.21507	0.00613552
itf01g18290.t3	SCARECROW-like	3.50315	0.0061604
itf06g07410.t1	DNA-directed DNA polymerases	2.35013	0.00654992
itf10g13600.t2	ketose-bisphosphate aldolase class-II family protein	5.10724	0.00657044
itf07g00760.t1	DEAD-box ATP-dependent RNA helicase	2.42673	0.00665991
itf09g08150.t1	S-locus lectin protein kinase family protein	7.05936	0.00674165
itf04g17290.t1	NSP-interacting kinase	6.05291	0.00677675
itf12g15150.t3	Nop53 (60S ribosomal biogenesis) domain containing protein	7.66239	0.00684367
itf14g11490.t1	FORMS APLOID AND BINUCLEATE CELLS 1C	4.38999	0.00684367
itf10g00340.t1	Major facilitator superfamily protein	3.26288	0.00690302
itf10g18020.t1	NAD(P)-binding Rossmann-fold superfamily protein	3.20684	0.00690302
itf08g18550.t2	N-terminal C2 in EEIG1 and EHBP1 proteins domain containing protein	2.16523	0.0071164
itf05g13900.t1	Cupredoxin superfamily protein	8.0754	0.00714008
itf09g12990.t1	exocyst subunit exo70 family protein A2	2.6378	0.00724484
itf10g06270.t1	Hydroxyproline-rich glycoprotein family protein	3.38648	0.007304
itf01g06460.t1	P-glycoprotein	3.35517	0.0074025
itf04g21390.t3	Leucine-rich receptor-like protein kinase family protein	4.75384	0.0074601
itf08g17340.t1	PLAT/LH2 domain-containing lipoxygenase family protein	2.20945	0.00758483
itf05g26420.t3	RNA-binding (RRM/RBD/RNP motifs) family protein	4.64547	0.00763786
itf00g47070.t1	NB-ARC domain-containing disease resistance protein	3.49352	0.00769186
itf12g15700.t2	ribosome biogenesis regulatory protein (RRS1) family protein	7.74016	0.00775656
itf01g17100.t1	SNF2 domain-containing protein / helicase domain-containing protein	2.10883	0.00785978
itf05g12480.t1	general transcription factor II H2	8.24602	0.00810669
itf10g24890.t6	Glucose-1-phosphate adenylyltransferase family protein	7.77996	0.00829088
itf04g06290.t1	minichromosome maintenance	3.72849	0.00857352
itf13g12540.t1	Leucine-rich repeat transmembrane protein kinase	4.51366	0.00894394
itf10g24890.t4	Glucose-1-phosphate adenylyltransferase family protein	7.75897	0.00904037
itf13g09140.t1	chloroplast heat shock protein 70-1	5.41698	0.00928653
itf07g02370.t2	Disease resistance protein (TIR-NBS-LRR class) family	4.86938	0.0093067
itf11g21090.t6	pyridoxin (pyrodoxamine) 5'-phosphate oxidase	2.90351	0.00962675
itf15g22180.t7	plant natriuretic peptide A	7.83899	0.00979562

[truncated: 1 more sheets: Supplemental Table 11]
